# Supplementary material for: Genomic selection for spot blotch in bread wheat breeding panels, full-sibs and half-sibs and index-based selection for spot blotch, heading and plant height
Source: Theor Appl Genet. 2022 Apr 13;135(6):1965–83. doi: 10.1007/s00122-022-04087-y (PMC9205839; doi:10.1007/s00122-022-04087-y)
Supplement: Supplementary file 1 — Table S1: Spot blotch phenotyping data for the seven breeding panels with the relative area under the disease progress curve (rAUDPC) values. Table S2: Markers used as fixed effects in the five folds of the fixed effects model in the seven breeding panels for within breeding panels predictions. Table S3: Markers used as fixed effects in the fixed effects model in the seven breeding panels for across breeding panels predictions. Table S4: Markers used as fixed effects in the five folds of the fixed effects model in the full-sibs for within full-sibs panels predictions. BC refers to the Bartai x Ciano T79 population, CC refers to the Cascabel × Ciano T79 population, KC refers to the Kath × Ciano T79 population and WC refers to the Wuya x Ciano T79 population. (XLSX 198 KB) [file 122_2022_4087_MOESM1_ESM.xlsx]

## Sheet: Table S1
Gid	Panel	Spot blotch relative area under the disease progress curve values
GID6569128	Panel 2014 Agua Fria	45.3079
GID6570084	Panel 2014 Agua Fria	66.1487
GID6651090	Panel 2014 Agua Fria	29.8791
GID6688880	Panel 2014 Agua Fria	35.5785
GID6688916	Panel 2014 Agua Fria	47.3233
GID6688933	Panel 2014 Agua Fria	59.1828
GID6688934	Panel 2014 Agua Fria	54.75
GID6688949	Panel 2014 Agua Fria	69.4876
GID6689407	Panel 2014 Agua Fria	48.1291
GID6689482	Panel 2014 Agua Fria	51.2954
GID6689550	Panel 2014 Agua Fria	40.8172
GID6689556	Panel 2014 Agua Fria	29.4184
GID6689579	Panel 2014 Agua Fria	25.4463
GID6738288	Panel 2014 Agua Fria	28.4979
GID6738302	Panel 2014 Agua Fria	48.9349
GID6739327	Panel 2014 Agua Fria	28.2675
GID6739372	Panel 2014 Agua Fria	29.8791
GID6861263	Panel 2014 Agua Fria	30.5124
GID6861485	Panel 2014 Agua Fria	44.3295
GID6861531	Panel 2014 Agua Fria	46.9204
GID6861663	Panel 2014 Agua Fria	45.5961
GID6861690	Panel 2014 Agua Fria	27.9215
GID6861779	Panel 2014 Agua Fria	62.8099
GID6861787	Panel 2014 Agua Fria	46.1137
GID6861813	Panel 2014 Agua Fria	34.8874
GID6861823	Panel 2014 Agua Fria	44.3295
GID6861833	Panel 2014 Agua Fria	45.3079
GID6861862	Panel 2014 Agua Fria	45.1353
GID6861885	Panel 2014 Agua Fria	52.5042
GID6861890	Panel 2014 Agua Fria	34.8305
GID6861915	Panel 2014 Agua Fria	35.406
GID6861919	Panel 2014 Agua Fria	59.1828
GID6861967	Panel 2014 Agua Fria	45.7108
GID6862002	Panel 2014 Agua Fria	61.4855
GID6862015	Panel 2014 Agua Fria	44.905
GID6862021	Panel 2014 Agua Fria	62.8099
GID6862028	Panel 2014 Agua Fria	56.189
GID6862030	Panel 2014 Agua Fria	50.374
GID6862058	Panel 2014 Agua Fria	47.3233
GID6862260	Panel 2014 Agua Fria	45.8842
GID6862300	Panel 2014 Agua Fria	46.9204
GID6862303	Panel 2014 Agua Fria	44.5021
GID6862314	Panel 2014 Agua Fria	43.4659
GID6862365	Panel 2014 Agua Fria	40.0692
GID6862370	Panel 2014 Agua Fria	34.3698
GID6862387	Panel 2014 Agua Fria	32.7573
GID6862407	Panel 2014 Agua Fria	38.687
GID6862457	Panel 2014 Agua Fria	39.6663
GID6862474	Panel 2014 Agua Fria	85.032
GID6862745	Panel 2014 Agua Fria	57.1674
GID6862771	Panel 2014 Agua Fria	42.8326
GID6862787	Panel 2014 Agua Fria	42.8905
GID6862797	Panel 2014 Agua Fria	83.0744
GID6862807	Panel 2014 Agua Fria	64.8244
GID6862975	Panel 2014 Agua Fria	83.0165
GID6863145	Panel 2014 Agua Fria	49.6838
GID6863168	Panel 2014 Agua Fria	51.1229
GID6863290	Panel 2014 Agua Fria	34.8305
GID6863300	Panel 2014 Agua Fria	47.7262
GID6863318	Panel 2014 Agua Fria	47.3233
GID6863371	Panel 2014 Agua Fria	100
GID6863396	Panel 2014 Agua Fria	43.063
GID6863412	Panel 2014 Agua Fria	63.9039
GID6863491	Panel 2014 Agua Fria	35.5785
GID6863500	Panel 2014 Agua Fria	39.6663
GID6863517	Panel 2014 Agua Fria	28.2675
GID6863532	Panel 2014 Agua Fria	44.4442
GID6863533	Panel 2014 Agua Fria	38.5723
GID6863544	Panel 2014 Agua Fria	57.283
GID6863567	Panel 2014 Agua Fria	46.8626
GID6863991	Panel 2014 Agua Fria	43.063
GID6931277	Panel 2014 Agua Fria	32.5847
GID6931281	Panel 2014 Agua Fria	34.8305
GID6931300	Panel 2014 Agua Fria	54.3471
GID6931301	Panel 2014 Agua Fria	50.9504
GID6931304	Panel 2014 Agua Fria	52.9649
GID6931305	Panel 2014 Agua Fria	61.6002
GID6931327	Panel 2014 Agua Fria	35.406
GID6931343	Panel 2014 Agua Fria	62.5795
GID6931346	Panel 2014 Agua Fria	44.0992
GID6931353	Panel 2014 Agua Fria	49.1075
GID6931355	Panel 2014 Agua Fria	49.3378
GID6931367	Panel 2014 Agua Fria	45.5961
GID6931368	Panel 2014 Agua Fria	55.7861
GID6931369	Panel 2014 Agua Fria	35.5785
GID6931374	Panel 2014 Agua Fria	44.6746
GID6931381	Panel 2014 Agua Fria	48.532
GID6931420	Panel 2014 Agua Fria	28.7273
GID6931426	Panel 2014 Agua Fria	37.0754
GID6931427	Panel 2014 Agua Fria	29.3037
GID6931430	Panel 2014 Agua Fria	38.2272
GID6931437	Panel 2014 Agua Fria	41.0475
GID6931449	Panel 2014 Agua Fria	44.2717
GID6931453	Panel 2014 Agua Fria	30.2242
GID6931463	Panel 2014 Agua Fria	30.3399
GID6931471	Panel 2014 Agua Fria	47.7262
GID6931476	Panel 2014 Agua Fria	55.3254
GID6931482	Panel 2014 Agua Fria	44.0992
GID6931485	Panel 2014 Agua Fria	47.0929
GID6931494	Panel 2014 Agua Fria	53.9442
GID6931506	Panel 2014 Agua Fria	55.7861
GID6931509	Panel 2014 Agua Fria	34.3698
GID6931512	Panel 2014 Agua Fria	42.4297
GID6931515	Panel 2014 Agua Fria	39.6085
GID6931517	Panel 2014 Agua Fria	32.5847
GID6931519	Panel 2014 Agua Fria	32.7573
GID6931520	Panel 2014 Agua Fria	41.221
GID6931531	Panel 2014 Agua Fria	43.2934
GID6931560	Panel 2014 Agua Fria	39.3781
GID6931568	Panel 2014 Agua Fria	41.0475
GID6931587	Panel 2014 Agua Fria	29.8791
GID6931590	Panel 2014 Agua Fria	39.6663
GID6931593	Panel 2014 Agua Fria	32.5847
GID6931606	Panel 2014 Agua Fria	34.9453
GID6931608	Panel 2014 Agua Fria	39.6663
GID6931614	Panel 2014 Agua Fria	66.5516
GID6931630	Panel 2014 Agua Fria	56.3616
GID6931632	Panel 2014 Agua Fria	37.7665
GID6931635	Panel 2014 Agua Fria	45.3079
GID6931644	Panel 2014 Agua Fria	43.5237
GID6931645	Panel 2014 Agua Fria	33.3905
GID6931655	Panel 2014 Agua Fria	37.4205
GID6931663	Panel 2014 Agua Fria	13.4711
GID6931675	Panel 2014 Agua Fria	46.9204
GID6931677	Panel 2014 Agua Fria	35.5785
GID6931707	Panel 2014 Agua Fria	41.6239
GID6931729	Panel 2014 Agua Fria	31.376
GID6931730	Panel 2014 Agua Fria	32.124
GID6931736	Panel 2014 Agua Fria	32.124
GID6931754	Panel 2014 Agua Fria	46.5175
GID6931780	Panel 2014 Agua Fria	60.6219
GID6931781	Panel 2014 Agua Fria	75.0723
GID6931814	Panel 2014 Agua Fria	39.2056
GID6931822	Panel 2014 Agua Fria	34.3698
GID6931840	Panel 2014 Agua Fria	30.5124
GID6931845	Panel 2014 Agua Fria	34.1973
GID6931852	Panel 2014 Agua Fria	34.3698
GID6931862	Panel 2014 Agua Fria	39.4359
GID6931889	Panel 2014 Agua Fria	60.9101
GID6932000	Panel 2014 Agua Fria	32.7004
GID6932009	Panel 2014 Agua Fria	46.69
GID6932074	Panel 2014 Agua Fria	46.4597
GID6932080	Panel 2014 Agua Fria	35.9814
GID6932110	Panel 2014 Agua Fria	41.6808
GID6932126	Panel 2014 Agua Fria	37.4205
GID6932128	Panel 2014 Agua Fria	33.3336
GID6932132	Panel 2014 Agua Fria	34.1394
GID6932153	Panel 2014 Agua Fria	37.4205
GID6932161	Panel 2014 Agua Fria	63.9039
GID6932168	Panel 2014 Agua Fria	39.2056
GID6932172	Panel 2014 Agua Fria	27.8068
GID6932173	Panel 2014 Agua Fria	28.2675
GID6932181	Panel 2014 Agua Fria	34.8874
GID6932185	Panel 2014 Agua Fria	55.2676
GID6932193	Panel 2014 Agua Fria	55.2676
GID6932229	Panel 2014 Agua Fria	47.0929
GID6932249	Panel 2014 Agua Fria	40.6446
GID6932258	Panel 2014 Agua Fria	39.2056
GID6932281	Panel 2014 Agua Fria	35.5785
GID6932283	Panel 2014 Agua Fria	42.8905
GID6932285	Panel 2014 Agua Fria	42.8326
GID6932287	Panel 2014 Agua Fria	32.7573
GID6932304	Panel 2014 Agua Fria	36.9029
GID6932308	Panel 2014 Agua Fria	62.8099
GID6932311	Panel 2014 Agua Fria	68.97
GID6932320	Panel 2014 Agua Fria	51.7562
GID6932325	Panel 2014 Agua Fria	66.1487
GID6932344	Panel 2014 Agua Fria	40.0114
GID6932347	Panel 2014 Agua Fria	60.5072
GID6932355	Panel 2014 Agua Fria	50.5475
GID6932356	Panel 2014 Agua Fria	44.5021
GID6932358	Panel 2014 Agua Fria	66.2635
GID6932388	Panel 2014 Agua Fria	59.5857
GID6932398	Panel 2014 Agua Fria	38.5723
GID6932401	Panel 2014 Agua Fria	29.8791
GID6932403	Panel 2014 Agua Fria	41.1632
GID6932411	Panel 2014 Agua Fria	47.2655
GID6932413	Panel 2014 Agua Fria	44.6746
GID6932418	Panel 2014 Agua Fria	41.6808
GID6932429	Panel 2014 Agua Fria	39.2056
GID6932430	Panel 2014 Agua Fria	45.5961
GID6932436	Panel 2014 Agua Fria	63.846
GID6932458	Panel 2014 Agua Fria	36.2118
GID6932459	Panel 2014 Agua Fria	32.124
GID6932463	Panel 2014 Agua Fria	66.5516
GID6932487	Panel 2014 Agua Fria	89.753
GID6932489	Panel 2014 Agua Fria	39.2056
GID6932500	Panel 2014 Agua Fria	34.9453
GID6932505	Panel 2014 Agua Fria	30.9731
GID6932507	Panel 2014 Agua Fria	49.9142
GID6932510	Panel 2014 Agua Fria	64.4215
GID6932511	Panel 2014 Agua Fria	37.7665
GID6932512	Panel 2014 Agua Fria	38.8027
GID6932513	Panel 2014 Agua Fria	44.4442
GID6932516	Panel 2014 Agua Fria	34.9453
GID6932534	Panel 2014 Agua Fria	53.3678
GID6932535	Panel 2014 Agua Fria	73.2872
GID6932540	Panel 2014 Agua Fria	62.407
GID6932576	Panel 2014 Agua Fria	36.7872
GID6932577	Panel 2014 Agua Fria	50.0289
GID6932583	Panel 2014 Agua Fria	51.9287
GID6932597	Panel 2014 Agua Fria	40.5878
GID6932619	Panel 2014 Agua Fria	33.7365
GID6932621	Panel 2014 Agua Fria	50.0867
GID6932622	Panel 2014 Agua Fria	42.8326
GID6932631	Panel 2014 Agua Fria	47.0929
GID6932636	Panel 2014 Agua Fria	56.7645
GID6932658	Panel 2014 Agua Fria	54.5196
GID6932693	Panel 2014 Agua Fria	31.1457
GID6932701	Panel 2014 Agua Fria	40.0114
GID6932724	Panel 2014 Agua Fria	51.9287
GID6932729	Panel 2014 Agua Fria	48.532
GID6932730	Panel 2014 Agua Fria	40.0114
GID6932731	Panel 2014 Agua Fria	53.2531
GID6932734	Panel 2014 Agua Fria	49.9142
GID6932747	Panel 2014 Agua Fria	67.4731
GID6932756	Panel 2014 Agua Fria	41.8543
GID6932772	Panel 2014 Agua Fria	47.4958
GID6932789	Panel 2014 Agua Fria	51.5258
GID6932818	Panel 2014 Agua Fria	47.4958
GID6932821	Panel 2014 Agua Fria	55.6136
GID6932835	Panel 2014 Agua Fria	40.1839
GID6932860	Panel 2014 Agua Fria	40.4721
GID6932863	Panel 2014 Agua Fria	48.1291
GID6932894	Panel 2014 Agua Fria	59.5857
GID6932901	Panel 2014 Agua Fria	53.3678
GID6932911	Panel 2014 Agua Fria	59.5857
GID6932931	Panel 2014 Agua Fria	53.0805
GID6932932	Panel 2014 Agua Fria	57.3399
GID6932959	Panel 2014 Agua Fria	46.4597
GID6932961	Panel 2014 Agua Fria	49.626
GID6932970	Panel 2014 Agua Fria	39.6085
GID6932997	Panel 2014 Agua Fria	55.7283
GID6932999	Panel 2014 Agua Fria	47.6684
GID6933005	Panel 2014 Agua Fria	59.5857
GID6933007	Panel 2014 Agua Fria	41.0475
GID6933031	Panel 2014 Agua Fria	80.2531
GID6933104	Panel 2014 Agua Fria	56.0734
GID6933105	Panel 2014 Agua Fria	63.3275
GID6933126	Panel 2014 Agua Fria	50.9504
GID6933127	Panel 2014 Agua Fria	60.967
GID6933145	Panel 2014 Agua Fria	62.8099
GID6933147	Panel 2014 Agua Fria	61.4277
GID6933163	Panel 2014 Agua Fria	40.5878
GID6933164	Panel 2014 Agua Fria	45.251
GID6933166	Panel 2014 Agua Fria	45.0775
GID6933168	Panel 2014 Agua Fria	44.4442
GID6933171	Panel 2014 Agua Fria	39.2056
GID6933172	Panel 2014 Agua Fria	40.5878
GID6933173	Panel 2014 Agua Fria	38.0538
GID6933177	Panel 2014 Agua Fria	31.4907
GID6933179	Panel 2014 Agua Fria	40.5878
GID6933182	Panel 2014 Agua Fria	45.3079
GID6933184	Panel 2014 Agua Fria	45.0775
GID6933186	Panel 2014 Agua Fria	40.0692
GID6933187	Panel 2014 Agua Fria	47.3233
GID6933188	Panel 2014 Agua Fria	46.69
GID6933189	Panel 2014 Agua Fria	45.3079
GID6933190	Panel 2014 Agua Fria	50.5475
GID6933191	Panel 2014 Agua Fria	39.2056
GID6933192	Panel 2014 Agua Fria	52.562
GID6933196	Panel 2014 Agua Fria	44.6746
GID6933201	Panel 2014 Agua Fria	48.7046
GID6933204	Panel 2014 Agua Fria	36.6147
GID6933205	Panel 2014 Agua Fria	32.124
GID6933206	Panel 2014 Agua Fria	45.5382
GID6933207	Panel 2014 Agua Fria	39.033
GID6933212	Panel 2014 Agua Fria	32.124
GID6933214	Panel 2014 Agua Fria	43.2934
GID6933221	Panel 2014 Agua Fria	40.5878
GID6933222	Panel 2014 Agua Fria	42.4297
GID6933223	Panel 2014 Agua Fria	41.0475
GID6933225	Panel 2014 Agua Fria	44.905
GID6933226	Panel 2014 Agua Fria	43.2934
GID6933227	Panel 2014 Agua Fria	32.5847
GID6933230	Panel 2014 Agua Fria	37.8243
GID6933231	Panel 2014 Agua Fria	46.2871
GID6933234	Panel 2014 Agua Fria	39.4359
GID6933237	Panel 2014 Agua Fria	32.5847
GID6933250	Panel 2014 Agua Fria	37.8243
GID6933253	Panel 2014 Agua Fria	42.4297
GID6933256	Panel 2014 Agua Fria	32.124
GID6933261	Panel 2014 Agua Fria	40.0692
GID6933262	Panel 2014 Agua Fria	33.3905
GID6933280	Panel 2014 Agua Fria	32.5847
GID6933291	Panel 2014 Agua Fria	28.2675
GID6933294	Panel 2014 Agua Fria	32.5847
GID6933296	Panel 2014 Agua Fria	42.6023
GID6933301	Panel 2014 Agua Fria	45.5382
GID6933309	Panel 2014 Agua Fria	44.3295
GID6933310	Panel 2014 Agua Fria	35.406
GID6933311	Panel 2014 Agua Fria	41.4504
GID6933313	Panel 2014 Agua Fria	37.1911
GID6933319	Panel 2014 Agua Fria	56.3616
GID6933323	Panel 2014 Agua Fria	45.7108
GID6933351	Panel 2014 Agua Fria	45.5382
GID6933369	Panel 2014 Agua Fria	46.9204
GID6933373	Panel 2014 Agua Fria	43.6963
GID6933384	Panel 2014 Agua Fria	41.2779
GID6933385	Panel 2014 Agua Fria	41.0475
GID6933391	Panel 2014 Agua Fria	48.7046
GID6933392	Panel 2014 Agua Fria	49.1075
GID6933396	Panel 2014 Agua Fria	52.562
GID6933397	Panel 2014 Agua Fria	32.5847
GID6933399	Panel 2014 Agua Fria	49.9142
GID6933400	Panel 2014 Agua Fria	41.8543
GID6933401	Panel 2014 Agua Fria	40.0692
GID6933409	Panel 2014 Agua Fria	47.0929
GID6933418	Panel 2014 Agua Fria	37.6509
GID6933420	Panel 2014 Agua Fria	44.0992
GID6933421	Panel 2014 Agua Fria	46.9204
GID6933422	Panel 2014 Agua Fria	51.1229
GID6933425	Panel 2014 Agua Fria	24.6405
GID6933426	Panel 2014 Agua Fria	13.4711
GID6933427	Panel 2014 Agua Fria	29.7644
GID6933431	Panel 2014 Agua Fria	45.0206
GID6933437	Panel 2014 Agua Fria	34.9453
GID6933443	Panel 2014 Agua Fria	51.9287
GID6933445	Panel 2014 Agua Fria	42.4297
GID6933449	Panel 2014 Agua Fria	39.6085
GID6933451	Panel 2014 Agua Fria	36.7872
GID6933453	Panel 2014 Agua Fria	24.2376
GID6933471	Panel 2014 Agua Fria	37.6509
GID6933475	Panel 2014 Agua Fria	41.2779
GID6933476	Panel 2014 Agua Fria	50.9504
GID6933477	Panel 2014 Agua Fria	45.0775
GID6933491	Panel 2014 Agua Fria	38.4576
GID6933497	Panel 2014 Agua Fria	46.69
GID6933502	Panel 2014 Agua Fria	47.3233
GID6933507	Panel 2014 Agua Fria	54.3471
GID6933508	Panel 2014 Agua Fria	46.9204
GID6933511	Panel 2014 Agua Fria	47.3233
GID6933530	Panel 2014 Agua Fria	36.7872
GID6933545	Panel 2014 Agua Fria	43.4659
GID6933558	Panel 2014 Agua Fria	39.8388
GID6933570	Panel 2014 Agua Fria	44.8471
GID6933579	Panel 2014 Agua Fria	45.5382
GID6933583	Panel 2014 Agua Fria	45.5382
GID6933598	Panel 2014 Agua Fria	44.8471
GID6933599	Panel 2014 Agua Fria	46.5175
GID6933601	Panel 2014 Agua Fria	33.9669
GID6933606	Panel 2014 Agua Fria	29.8791
GID6933610	Panel 2014 Agua Fria	33.7365
GID6933618	Panel 2014 Agua Fria	46.69
GID6933622	Panel 2014 Agua Fria	25.8492
GID6933629	Panel 2014 Agua Fria	36.2118
GID6933631	Panel 2014 Agua Fria	57.6859
GID6933633	Panel 2014 Agua Fria	32.3544
GID6933637	Panel 2014 Agua Fria	28.7273
GID6933641	Panel 2014 Agua Fria	35.406
GID6933659	Panel 2014 Agua Fria	49.1075
GID6933661	Panel 2014 Agua Fria	43.2934
GID6933665	Panel 2014 Agua Fria	29.8791
GID6933666	Panel 2014 Agua Fria	27.2882
GID6933678	Panel 2014 Agua Fria	30.5124
GID6933695	Panel 2014 Agua Fria	37.8243
GID6933727	Panel 2014 Agua Fria	37.8243
GID6933728	Panel 2014 Agua Fria	30.5124
GID6933732	Panel 2014 Agua Fria	32.3544
GID6933737	Panel 2014 Agua Fria	38.4576
GID6933747	Panel 2014 Agua Fria	46.9204
GID6933760	Panel 2014 Agua Fria	46.9204
GID6933764	Panel 2014 Agua Fria	48.9349
GID6933774	Panel 2014 Agua Fria	48.9349
GID6933775	Panel 2014 Agua Fria	44.4442
GID6933781	Panel 2014 Agua Fria	35.406
GID6933797	Panel 2014 Agua Fria	43.2934
GID6933804	Panel 2014 Agua Fria	60.9101
GID6933816	Panel 2014 Agua Fria	45.7108
GID6933817	Panel 2014 Agua Fria	46.69
GID6933823	Panel 2014 Agua Fria	39.8967
GID6933824	Panel 2014 Agua Fria	41.2779
GID6933825	Panel 2014 Agua Fria	40.5878
GID6933854	Panel 2014 Agua Fria	37.1911
GID6933855	Panel 2014 Agua Fria	41.0475
GID6933862	Panel 2014 Agua Fria	32.124
GID6933863	Panel 2014 Agua Fria	29.8791
GID6933864	Panel 2014 Agua Fria	27.2882
GID6933866	Panel 2014 Agua Fria	24.6974
GID6933872	Panel 2014 Agua Fria	43.2934
GID6933876	Panel 2014 Agua Fria	41.8543
GID6933877	Panel 2014 Agua Fria	38.2272
GID6933892	Panel 2014 Agua Fria	36.6147
GID6933929	Panel 2014 Agua Fria	50.4318
GID6933932	Panel 2014 Agua Fria	55.1529
GID6933954	Panel 2014 Agua Fria	29.7644
GID6933956	Panel 2014 Agua Fria	27.5186
GID6933957	Panel 2014 Agua Fria	37.7665
GID6933959	Panel 2014 Agua Fria	46.69
GID6933960	Panel 2014 Agua Fria	47.3233
GID6933962	Panel 2014 Agua Fria	39.033
GID6933963	Panel 2014 Agua Fria	32.5847
GID6933989	Panel 2014 Agua Fria	44.6746
GID6933996	Panel 2014 Agua Fria	37.0754
GID6934005	Panel 2014 Agua Fria	35.5785
GID6934006	Panel 2014 Agua Fria	46.69
GID6934008	Panel 2014 Agua Fria	43.063
GID6934009	Panel 2014 Agua Fria	34.9453
GID6934010	Panel 2014 Agua Fria	45.8842
GID6934014	Panel 2014 Agua Fria	38.2841
GID6934031	Panel 2014 Agua Fria	32.3544
GID6934035	Panel 2014 Agua Fria	43.2934
GID6934038	Panel 2014 Agua Fria	25.4463
GID6934044	Panel 2014 Agua Fria	39.6663
GID6934046	Panel 2014 Agua Fria	33.9669
GID6934047	Panel 2014 Agua Fria	44.2717
GID6934056	Panel 2014 Agua Fria	39.4359
GID6934080	Panel 2014 Agua Fria	28.094
GID6934091	Panel 2014 Agua Fria	32.1818
GID6934094	Panel 2014 Agua Fria	34.9453
GID6934099	Panel 2014 Agua Fria	35.1756
GID6934109	Panel 2014 Agua Fria	39.4359
GID6934113	Panel 2014 Agua Fria	30.1095
GID6934117	Panel 2014 Agua Fria	28.2675
GID6934131	Panel 2014 Agua Fria	32.3544
GID6934132	Panel 2014 Agua Fria	44.2717
GID6934134	Panel 2014 Agua Fria	33.9669
GID6934140	Panel 2014 Agua Fria	44.3873
GID6934141	Panel 2014 Agua Fria	34.9453
GID6934151	Panel 2014 Agua Fria	28.2675
GID6934165	Panel 2014 Agua Fria	28.2675
GID6934167	Panel 2014 Agua Fria	37.0754
GID6934177	Panel 2014 Agua Fria	27.0579
GID6934179	Panel 2014 Agua Fria	35.5207
GID6934183	Panel 2014 Agua Fria	41.0475
GID6934202	Panel 2014 Agua Fria	45.5382
GID6934203	Panel 2014 Agua Fria	46.69
GID6934223	Panel 2014 Agua Fria	24.6974
GID6934227	Panel 2014 Agua Fria	47.7262
GID6934229	Panel 2014 Agua Fria	40.5878
GID6934232	Panel 2014 Agua Fria	26.3099
GID6934233	Panel 2014 Agua Fria	24.2376
GID6934234	Panel 2014 Agua Fria	13.4711
GID6934236	Panel 2014 Agua Fria	41.0475
GID6934239	Panel 2014 Agua Fria	50.0867
GID6934240	Panel 2014 Agua Fria	51.1229
GID6934241	Panel 2014 Agua Fria	48.3017
GID6934245	Panel 2014 Agua Fria	44.6746
GID6934248	Panel 2014 Agua Fria	56.3616
GID6934256	Panel 2014 Agua Fria	39.2056
GID6934272	Panel 2014 Agua Fria	44.4442
GID6934287	Panel 2014 Agua Fria	44.6746
GID6934300	Panel 2014 Agua Fria	28.7273
GID6934307	Panel 2014 Agua Fria	43.4659
GID6934311	Panel 2014 Agua Fria	27.5186
GID6934313	Panel 2014 Agua Fria	28.7273
GID6934324	Panel 2014 Agua Fria	28.2675
GID6934338	Panel 2014 Agua Fria	24.5248
GID6934340	Panel 2014 Agua Fria	34.9453
GID6934342	Panel 2014 Agua Fria	44.5021
GID6934362	Panel 2014 Agua Fria	28.9008
GID6934364	Panel 2014 Agua Fria	26.4824
GID6934380	Panel 2014 Agua Fria	30.5124
GID6934386	Panel 2014 Agua Fria	46.0568
GID6934387	Panel 2014 Agua Fria	38.2272
GID6934397	Panel 2014 Agua Fria	41.0475
GID6934398	Panel 2014 Agua Fria	31.0878
GID6934403	Panel 2014 Agua Fria	15.7747
GID6934406	Panel 2014 Agua Fria	8.98137
GID6934408	Panel 2014 Agua Fria	37.1332
GID6934466	Panel 2014 Agua Fria	35.3482
GID6934475	Panel 2014 Agua Fria	36.8451
GID6934482	Panel 2014 Agua Fria	35.9814
GID6934491	Panel 2014 Agua Fria	41.4504
GID6934505	Panel 2014 Agua Fria	36.6147
GID6934533	Panel 2014 Agua Fria	27.1157
GID6934540	Panel 2014 Agua Fria	29.3037
GID6934543	Panel 2014 Agua Fria	43.4659
GID6934547	Panel 2014 Agua Fria	33.3336
GID6934550	Panel 2014 Agua Fria	52.1012
GID6934553	Panel 2014 Agua Fria	36.9607
GID6934561	Panel 2014 Agua Fria	31.0878
GID6934562	Panel 2014 Agua Fria	31.0878
GID6934566	Panel 2014 Agua Fria	33.7944
GID6934567	Panel 2014 Agua Fria	40.0692
GID6934570	Panel 2014 Agua Fria	31.5486
GID6934611	Panel 2014 Agua Fria	32.5847
GID6934614	Panel 2014 Agua Fria	35.3482
GID6934629	Panel 2014 Agua Fria	33.7944
GID6934634	Panel 2014 Agua Fria	46.4597
GID6934657	Panel 2014 Agua Fria	32.8151
GID6934658	Panel 2014 Agua Fria	41.6808
GID6934667	Panel 2014 Agua Fria	51.9287
GID6934689	Panel 2014 Agua Fria	41.0475
GID6934699	Panel 2014 Agua Fria	36.4421
GID6934721	Panel 2014 Agua Fria	31.4907
GID6934723	Panel 2014 Agua Fria	27.8068
GID6934762	Panel 2014 Agua Fria	48.3017
GID6934763	Panel 2014 Agua Fria	29.8791
GID6934774	Panel 2014 Agua Fria	33.3336
GID6934780	Panel 2014 Agua Fria	28.2675
GID6934786	Panel 2014 Agua Fria	24.2376
GID6934788	Panel 2014 Agua Fria	31.0878
GID6934791	Panel 2014 Agua Fria	34.8305
GID6934816	Panel 2014 Agua Fria	35.3482
GID6934851	Panel 2014 Agua Fria	47.5537
GID6934878	Panel 2014 Agua Fria	33.7944
GID6934907	Panel 2014 Agua Fria	35.8089
GID6934920	Panel 2014 Agua Fria	34.9453
GID6934953	Panel 2014 Agua Fria	39.033
GID6934954	Panel 2014 Agua Fria	38.8027
GID6934955	Panel 2014 Agua Fria	32.5847
GID6934956	Panel 2014 Agua Fria	32.124
GID6934973	Panel 2014 Agua Fria	52.0434
GID6934974	Panel 2014 Agua Fria	40.0114
GID6934982	Panel 2014 Agua Fria	51.9287
GID6935028	Panel 2014 Agua Fria	44.6746
GID6935030	Panel 2014 Agua Fria	43.2934
GID6935036	Panel 2014 Agua Fria	46.5175
GID6935075	Panel 2014 Agua Fria	46.6322
GID6935086	Panel 2014 Agua Fria	68.5671
GID6935143	Panel 2014 Agua Fria	63.7304
GID6935144	Panel 2014 Agua Fria	62.1188
GID6935159	Panel 2014 Agua Fria	61.6002
GID6935215	Panel 2014 Agua Fria	50.4318
GID6935237	Panel 2014 Agua Fria	20.783
GID6935239	Panel 2014 Agua Fria	31.0878
GID6935245	Panel 2014 Agua Fria	33.7944
GID6935246	Panel 2014 Agua Fria	36.5578
GID6935247	Panel 2014 Agua Fria	33.7365
GID6935248	Panel 2014 Agua Fria	34.1973
GID6935249	Panel 2014 Agua Fria	30.5124
GID6935251	Panel 2014 Agua Fria	29.3606
GID6935253	Panel 2014 Agua Fria	42.4297
GID6935254	Panel 2014 Agua Fria	36.154
GID6935255	Panel 2014 Agua Fria	42.717
GID6935264	Panel 2014 Agua Fria	58.0888
GID6935268	Panel 2014 Agua Fria	48.7046
GID6935273	Panel 2014 Agua Fria	81.9235
GID6935274	Panel 2014 Agua Fria	60.9101
GID6935282	Panel 2014 Agua Fria	49.7407
GID6935291	Panel 2014 Agua Fria	47.6106
GID6935367	Panel 2014 Agua Fria	48.0713
GID6935372	Panel 2014 Agua Fria	52.3316
GID6935422	Panel 2014 Agua Fria	51.9287
GID6935429	Panel 2014 Agua Fria	34.1973
GID6935436	Panel 2014 Agua Fria	47.3233
GID6935450	Panel 2014 Agua Fria	34.1973
GID6935465	Panel 2014 Agua Fria	58.6074
GID6935477	Panel 2014 Agua Fria	38.8027
GID6935577	Panel 2014 Agua Fria	57.8006
GID6935583	Panel 2014 Agua Fria	48.532
GID6935584	Panel 2014 Agua Fria	60.3915
GID6935597	Panel 2014 Agua Fria	32.124
GID6935634	Panel 2014 Agua Fria	29.3037
GID6935638	Panel 2014 Agua Fria	44.8471
GID6935647	Panel 2014 Agua Fria	51.3533
GID6935650	Panel 2014 Agua Fria	50.2593
GID6935673	Panel 2014 Agua Fria	51.9287
GID6935684	Panel 2014 Agua Fria	46.69
GID6935721	Panel 2014 Agua Fria	50.0867
GID6935732	Panel 2014 Agua Fria	60.3337
GID6935757	Panel 2014 Agua Fria	48.1291
GID6935773	Panel 2014 Agua Fria	49.1075
GID6935775	Panel 2014 Agua Fria	50.4896
GID6935786	Panel 2014 Agua Fria	44.905
GID6935788	Panel 2014 Agua Fria	38.2272
GID6935804	Panel 2014 Agua Fria	48.9349
GID6935815	Panel 2014 Agua Fria	40.0692
GID6935817	Panel 2014 Agua Fria	44.6746
GID6935818	Panel 2014 Agua Fria	51.9287
GID6935819	Panel 2014 Agua Fria	57.283
GID6935821	Panel 2014 Agua Fria	41.1054
GID6935822	Panel 2014 Agua Fria	38.4576
GID6935823	Panel 2014 Agua Fria	32.3544
GID6935826	Panel 2014 Agua Fria	39.4359
GID6935830	Panel 2014 Agua Fria	50.8347
GID6935848	Panel 2014 Agua Fria	44.8471
GID6935855	Panel 2014 Agua Fria	37.0754
GID6935856	Panel 2014 Agua Fria	37.0754
GID6935864	Panel 2014 Agua Fria	39.6663
GID6935866	Panel 2014 Agua Fria	36.8451
GID6935867	Panel 2014 Agua Fria	35.4638
GID6935869	Panel 2014 Agua Fria	29.5341
GID6935871	Panel 2014 Agua Fria	37.6509
GID6935879	Panel 2014 Agua Fria	39.6663
GID6935880	Panel 2014 Agua Fria	36.4421
GID6935883	Panel 2014 Agua Fria	51.9287
GID6935894	Panel 2014 Agua Fria	48.1291
GID6935895	Panel 2014 Agua Fria	42.6601
GID6935896	Panel 2014 Agua Fria	40.6446
GID6935906	Panel 2014 Agua Fria	42.7748
GID6935910	Panel 2014 Agua Fria	28.9008
GID6935916	Panel 2014 Agua Fria	33.9669
GID6935918	Panel 2014 Agua Fria	25.4463
GID6935925	Panel 2014 Agua Fria	25.907
GID6935926	Panel 2014 Agua Fria	28.1519
GID6935928	Panel 2014 Agua Fria	29.7644
GID6935930	Panel 2014 Agua Fria	29.7644
GID6935931	Panel 2014 Agua Fria	36.6147
GID6935935	Panel 2014 Agua Fria	36.6147
GID6935936	Panel 2014 Agua Fria	27.5186
GID6935944	Panel 2014 Agua Fria	34.9453
GID6935946	Panel 2014 Agua Fria	32.124
GID6935947	Panel 2014 Agua Fria	51.9287
GID6935948	Panel 2014 Agua Fria	61.4277
GID6935950	Panel 2014 Agua Fria	52.9649
GID6935951	Panel 2014 Agua Fria	64.4215
GID6935952	Panel 2014 Agua Fria	47.9566
GID6935963	Panel 2014 Agua Fria	52.9649
GID6935965	Panel 2014 Agua Fria	52.9649
GID6935968	Panel 2014 Agua Fria	58.0888
GID6935970	Panel 2014 Agua Fria	54.9803
GID6935972	Panel 2014 Agua Fria	39.6663
GID6935973	Panel 2014 Agua Fria	59.3554
GID6935986	Panel 2014 Agua Fria	62.5217
GID6935987	Panel 2014 Agua Fria	52.7345
GID6935992	Panel 2014 Agua Fria	35.406
GID6935993	Panel 2014 Agua Fria	50.5475
GID6935994	Panel 2014 Agua Fria	61.6002
GID6935998	Panel 2014 Agua Fria	57.8006
GID6936002	Panel 2014 Agua Fria	47.9566
GID6936020	Panel 2014 Agua Fria	39.2056
GID6936023	Panel 2014 Agua Fria	34.9453
GID6936024	Panel 2014 Agua Fria	41.0475
GID6936049	Panel 2014 Agua Fria	48.7046
GID6936054	Panel 2014 Agua Fria	46.9204
GID6936055	Panel 2014 Agua Fria	47.7262
GID6936058	Panel 2014 Agua Fria	52.9649
GID6936065	Panel 2014 Agua Fria	48.0135
GID6936066	Panel 2014 Agua Fria	55.7283
GID6936073	Panel 2014 Agua Fria	37.1911
GID6936079	Panel 2014 Agua Fria	32.124
GID6936087	Panel 2014 Agua Fria	38.2272
GID6936089	Panel 2014 Agua Fria	39.3781
GID6936091	Panel 2014 Agua Fria	41.0475
GID6936094	Panel 2014 Agua Fria	32.124
GID6936095	Panel 2014 Agua Fria	34.1973
GID6936096	Panel 2014 Agua Fria	41.6239
GID6936098	Panel 2014 Agua Fria	39.8967
GID6936102	Panel 2014 Agua Fria	38.2272
GID6936103	Panel 2014 Agua Fria	32.5847
GID6936106	Panel 2014 Agua Fria	42.2572
GID6936111	Panel 2014 Agua Fria	47.3233
GID6936116	Panel 2014 Agua Fria	52.562
GID6936128	Panel 2014 Agua Fria	37.8243
GID6936131	Panel 2014 Agua Fria	32.124
GID6936142	Panel 2014 Agua Fria	28.2675
GID6936143	Panel 2014 Agua Fria	25.4463
GID6936144	Panel 2014 Agua Fria	29.7644
GID6936145	Panel 2014 Agua Fria	36.7872
GID6936147	Panel 2014 Agua Fria	62.8099
GID6936148	Panel 2014 Agua Fria	49.2231
GID6936156	Panel 2014 Agua Fria	36.2118
GID6936157	Panel 2014 Agua Fria	46.69
GID6936162	Panel 2014 Agua Fria	55.8439
GID6936166	Panel 2014 Agua Fria	39.7241
GID6936221	Panel 2014 Agua Fria	59.1828
GID6936223	Panel 2014 Agua Fria	46.9204
GID6936230	Panel 2014 Agua Fria	62.407
GID6936240	Panel 2014 Agua Fria	46.9204
GID6936273	Panel 2014 Agua Fria	34.1973
GID6936286	Panel 2014 Agua Fria	40.1839
GID6936326	Panel 2014 Agua Fria	56.7645
GID6936336	Panel 2014 Agua Fria	34.1973
GID6936362	Panel 2014 Agua Fria	33.1611
GID6936367	Panel 2014 Agua Fria	38.8027
GID6936368	Panel 2014 Agua Fria	39.8967
GID6936371	Panel 2014 Agua Fria	39.6663
GID6936383	Panel 2014 Agua Fria	39.6085
GID6936384	Panel 2014 Agua Fria	45.7108
GID6936392	Panel 2014 Agua Fria	47.7262
GID6936437	Panel 2014 Agua Fria	39.8967
GID6936438	Panel 2014 Agua Fria	39.6085
GID6936439	Panel 2014 Agua Fria	35.406
GID6936440	Panel 2014 Agua Fria	41.0475
GID6936441	Panel 2014 Agua Fria	39.033
GID6936466	Panel 2014 Agua Fria	27.6911
GID6936467	Panel 2014 Agua Fria	47.7262
GID6936469	Panel 2014 Agua Fria	44.2717
GID6936474	Panel 2014 Agua Fria	42.2572
GID6936492	Panel 2014 Agua Fria	32.124
GID6936493	Panel 2014 Agua Fria	54.3471
GID6936496	Panel 2014 Agua Fria	52.0434
GID6936523	Panel 2014 Agua Fria	36.4421
GID6936526	Panel 2014 Agua Fria	35.406
GID6936529	Panel 2014 Agua Fria	32.5847
GID6936530	Panel 2014 Agua Fria	35.9814
GID6936533	Panel 2014 Agua Fria	34.1973
GID6936536	Panel 2014 Agua Fria	47.7262
GID6936537	Panel 2014 Agua Fria	50.5475
GID6936542	Panel 2014 Agua Fria	42.4297
GID6936543	Panel 2014 Agua Fria	39.8388
GID6936544	Panel 2014 Agua Fria	49.9711
GID6936572	Panel 2014 Agua Fria	37.0754
GID6936575	Panel 2014 Agua Fria	53.9442
GID6936589	Panel 2014 Agua Fria	43.4659
GID6936595	Panel 2014 Agua Fria	45.5382
GID6936614	Panel 2014 Agua Fria	36.2118
GID6936618	Panel 2014 Agua Fria	52.9649
GID6936686	Panel 2014 Agua Fria	56.189
GID6936696	Panel 2014 Agua Fria	41.221
GID6936770	Panel 2014 Agua Fria	70.2365
GID6936792	Panel 2014 Agua Fria	78.5837
GID6936795	Panel 2014 Agua Fria	68.6818
GID6936812	Panel 2014 Agua Fria	43.9835
GID6936896	Panel 2014 Agua Fria	38.8027
GID6936903	Panel 2014 Agua Fria	42.8326
GID6936921	Panel 2014 Agua Fria	55.9587
GID6936933	Panel 2014 Agua Fria	37.1911
GID6936939	Panel 2014 Agua Fria	73.6332
GID6936969	Panel 2014 Agua Fria	38.7448
GID6936974	Panel 2014 Agua Fria	46.2871
GID6937034	Panel 2014 Agua Fria	56.3616
GID6937035	Panel 2014 Agua Fria	55.3254
GID6937070	Panel 2014 Agua Fria	66.1487
GID6937088	Panel 2014 Agua Fria	46.2293
GID6937090	Panel 2014 Agua Fria	43.2934
GID6937092	Panel 2014 Agua Fria	36.9607
GID6937136	Panel 2014 Agua Fria	71.7903
GID6937215	Panel 2014 Agua Fria	49.8564
GID6937250	Panel 2014 Agua Fria	39.6663
GID6937284	Panel 2014 Agua Fria	59.7583
GID6937313	Panel 2014 Agua Fria	39.2056
GID6937321	Panel 2014 Agua Fria	34.8874
GID6937384	Panel 2014 Agua Fria	50.8347
GID6937396	Panel 2014 Agua Fria	41.969
GID6937398	Panel 2014 Agua Fria	58.4917
GID6937400	Panel 2014 Agua Fria	59.7004
GID6937415	Panel 2014 Agua Fria	36.9607
GID6937420	Panel 2014 Agua Fria	36.6147
GID6937457	Panel 2014 Agua Fria	61.6002
GID6937486	Panel 2014 Agua Fria	44.0413
GID6937489	Panel 2014 Agua Fria	41.0475
GID6937491	Panel 2014 Agua Fria	34.9453
GID6937493	Panel 2014 Agua Fria	36.154
GID6937494	Panel 2014 Agua Fria	42.2572
GID6937507	Panel 2014 Agua Fria	57.5703
GID6937509	Panel 2014 Agua Fria	52.9649
GID6937511	Panel 2014 Agua Fria	44.905
GID6937512	Panel 2014 Agua Fria	42.8905
GID6937550	Panel 2014 Agua Fria	60.5072
GID6937551	Panel 2014 Agua Fria	52.8502
GID6937552	Panel 2014 Agua Fria	47.4958
GID6937553	Panel 2014 Agua Fria	47.6106
GID6937555	Panel 2014 Agua Fria	56.0734
GID6937557	Panel 2014 Agua Fria	57.1674
GID6937564	Panel 2014 Agua Fria	30.5124
GID6937565	Panel 2014 Agua Fria	39.6085
GID6937591	Panel 2014 Agua Fria	48.532
GID6937596	Panel 2014 Agua Fria	85.1467
GID6937638	Panel 2014 Agua Fria	62.9246
GID6937679	Panel 2014 Agua Fria	66.3213
GID6937680	Panel 2014 Agua Fria	75.8781
GID6937748	Panel 2014 Agua Fria	48.0713
GID6937749	Panel 2014 Agua Fria	37.1911
GID6937750	Panel 2014 Agua Fria	42.4297
GID6937754	Panel 2014 Agua Fria	42.8326
GID6937810	Panel 2014 Agua Fria	42.0837
GID6937831	Panel 2014 Agua Fria	41.4504
GID6937846	Panel 2014 Agua Fria	56.0734
GID6937850	Panel 2014 Agua Fria	54.3471
GID6937851	Panel 2014 Agua Fria	48.0713
GID6937855	Panel 2014 Agua Fria	47.0929
GID6937856	Panel 2014 Agua Fria	39.9545
GID6937857	Panel 2014 Agua Fria	40.5299
GID6937860	Panel 2014 Agua Fria	48.1291
GID6937863	Panel 2014 Agua Fria	36.6147
GID6937864	Panel 2014 Agua Fria	48.1291
GID6937866	Panel 2014 Agua Fria	52.4473
GID6937867	Panel 2014 Agua Fria	86.7014
GID6937869	Panel 2014 Agua Fria	38.3998
GID6937870	Panel 2014 Agua Fria	34.9453
GID6937922	Panel 2014 Agua Fria	40.5878
GID6937923	Panel 2014 Agua Fria	50.6622
GID6937939	Panel 2014 Agua Fria	58.0888
GID6937970	Panel 2014 Agua Fria	57.5703
GID6937974	Panel 2014 Agua Fria	66.1487
GID6938021	Panel 2014 Agua Fria	50.9504
GID6938022	Panel 2014 Agua Fria	50.8925
GID6938027	Panel 2014 Agua Fria	52.3316
GID6938054	Panel 2014 Agua Fria	93.6673
GID6938070	Panel 2014 Agua Fria	45.7108
GID6938072	Panel 2014 Agua Fria	48.0713
GID6938098	Panel 2014 Agua Fria	45.3079
GID6938099	Panel 2014 Agua Fria	46.69
GID6938116	Panel 2014 Agua Fria	43.063
GID6938124	Panel 2014 Agua Fria	57.5703
GID6938141	Panel 2014 Agua Fria	54.4618
GID6938142	Panel 2014 Agua Fria	66.2635
GID6938147	Panel 2014 Agua Fria	37.1911
GID6938149	Panel 2014 Agua Fria	34.9453
GID6938150	Panel 2014 Agua Fria	37.7665
GID6938152	Panel 2014 Agua Fria	37.0176
GID6938153	Panel 2014 Agua Fria	32.124
GID6938177	Panel 2014 Agua Fria	33.9669
GID6938202	Panel 2014 Agua Fria	31.0309
GID6938209	Panel 2014 Agua Fria	33.6209
GID6938275	Panel 2014 Agua Fria	42.4297
GID6938279	Panel 2014 Agua Fria	36.7872
GID6938280	Panel 2014 Agua Fria	45.7686
GID6938285	Panel 2014 Agua Fria	46.5175
GID6938304	Panel 2014 Agua Fria	43.4659
GID6938320	Panel 2014 Agua Fria	47.0929
GID6938324	Panel 2014 Agua Fria	56.189
GID6938333	Panel 2014 Agua Fria	55.3832
GID6938334	Panel 2014 Agua Fria	47.0929
GID6938348	Panel 2014 Agua Fria	53.7707
GID6938395	Panel 2014 Agua Fria	60.5072
GID6938415	Panel 2014 Agua Fria	45.251
GID6938429	Panel 2014 Agua Fria	50.5475
GID6938438	Panel 2014 Agua Fria	68.5671
GID6938445	Panel 2014 Agua Fria	32.124
GID6938448	Panel 2014 Agua Fria	53.3678
GID6938450	Panel 2014 Agua Fria	57.5703
GID6938483	Panel 2014 Agua Fria	52.4473
GID6938484	Panel 2014 Agua Fria	66.1487
GID6938531	Panel 2014 Agua Fria	50.5475
GID6938535	Panel 2014 Agua Fria	58.2035
GID6938547	Panel 2014 Agua Fria	64.4215
GID6938550	Panel 2014 Agua Fria	37.7665
GID6938551	Panel 2014 Agua Fria	40.6446
GID6938554	Panel 2014 Agua Fria	43.2934
GID6938555	Panel 2014 Agua Fria	41.5083
GID6938562	Panel 2014 Agua Fria	49.626
GID6938573	Panel 2014 Agua Fria	42.8905
GID6938585	Panel 2014 Agua Fria	29.3037
GID6938611	Panel 2014 Agua Fria	32.124
GID6938628	Panel 2014 Agua Fria	60.219
GID6938630	Panel 2014 Agua Fria	58.2035
GID6938658	Panel 2014 Agua Fria	53.9442
GID6938671	Panel 2014 Agua Fria	45.3079
GID6938691	Panel 2014 Agua Fria	49.7407
GID6938702	Panel 2014 Agua Fria	56.3616
GID6938706	Panel 2014 Agua Fria	52.1591
GID6938711	Panel 2014 Agua Fria	38.8027
GID6938713	Panel 2014 Agua Fria	39.8388
GID6938714	Panel 2014 Agua Fria	39.8388
GID6938715	Panel 2014 Agua Fria	44.4442
GID6938721	Panel 2014 Agua Fria	51.9287
GID6938725	Panel 2014 Agua Fria	36.2118
GID6938726	Panel 2014 Agua Fria	46.69
GID6938728	Panel 2014 Agua Fria	56.189
GID6938732	Panel 2014 Agua Fria	47.3233
GID6938749	Panel 2014 Agua Fria	52.562
GID6938770	Panel 2014 Agua Fria	89.753
GID6938774	Panel 2014 Agua Fria	38.1694
GID6938783	Panel 2014 Agua Fria	46.5175
GID6938799	Panel 2014 Agua Fria	39.2634
GID6938802	Panel 2014 Agua Fria	47.6684
GID6938803	Panel 2014 Agua Fria	60.219
GID6938804	Panel 2014 Agua Fria	60.5641
GID6938818	Panel 2014 Agua Fria	37.594
GID6938828	Panel 2014 Agua Fria	30.5124
GID6938833	Panel 2014 Agua Fria	42.2572
GID6938834	Panel 2014 Agua Fria	45.0775
GID6938837	Panel 2014 Agua Fria	43.063
GID6938839	Panel 2014 Agua Fria	32.124
GID6938840	Panel 2014 Agua Fria	29.8791
GID6938841	Panel 2014 Agua Fria	28.2675
GID6938842	Panel 2014 Agua Fria	36.7872
GID6938851	Panel 2014 Agua Fria	40.8172
GID6938855	Panel 2014 Agua Fria	61.6002
GID6938863	Panel 2014 Agua Fria	38.0538
GID6938866	Panel 2014 Agua Fria	39.033
GID6938868	Panel 2014 Agua Fria	44.6746
GID6938886	Panel 2014 Agua Fria	54.3471
GID6938888	Panel 2014 Agua Fria	67.6456
GID6938891	Panel 2014 Agua Fria	66.3213
GID6938911	Panel 2014 Agua Fria	64.94
GID6938912	Panel 2014 Agua Fria	56.3616
GID6938933	Panel 2014 Agua Fria	61.4277
GID6938934	Panel 2014 Agua Fria	73.5176
GID6938937	Panel 2014 Agua Fria	62.9824
GID6938938	Panel 2014 Agua Fria	54.8647
GID6938939	Panel 2014 Agua Fria	61.4277
GID6938947	Panel 2014 Agua Fria	43.063
GID6938973	Panel 2014 Agua Fria	49.7407
GID6939127	Panel 2014 Agua Fria	44.2717
GID6939168	Panel 2014 Agua Fria	28.2675
GID6939181	Panel 2014 Agua Fria	40.5878
GID6939187	Panel 2014 Agua Fria	29.8791
GID6939335	Panel 2014 Agua Fria	47.0929
GID6939343	Panel 2014 Agua Fria	54.75
GID6939379	Panel 2014 Agua Fria	33.7365
GID6939407	Panel 2014 Agua Fria	30.3399
GID6939490	Panel 2014 Agua Fria	68.5671
GID6939637	Panel 2014 Agua Fria	48.4742
GID6939648	Panel 2014 Agua Fria	28.2675
GID6939667	Panel 2014 Agua Fria	47.7262
GID6939669	Panel 2014 Agua Fria	46.69
GID6939771	Panel 2014 Agua Fria	43.063
GID6939791	Panel 2014 Agua Fria	53.3678
GID6939837	Panel 2014 Agua Fria	34.8305
GID6939838	Panel 2014 Agua Fria	37.8243
GID6939839	Panel 2014 Agua Fria	44.905
GID6939840	Panel 2014 Agua Fria	47.3233
GID6939842	Panel 2014 Agua Fria	47.3233
GID6939845	Panel 2014 Agua Fria	32.124
GID6939864	Panel 2014 Agua Fria	49.9142
GID6939881	Panel 2014 Agua Fria	45.0775
GID6939896	Panel 2014 Agua Fria	40.6446
GID6939899	Panel 2014 Agua Fria	47.7262
GID6939900	Panel 2014 Agua Fria	57.6859
GID6939902	Panel 2014 Agua Fria	45.8842
GID6939903	Panel 2014 Agua Fria	56.3616
GID6939904	Panel 2014 Agua Fria	67.3574
GID6939917	Panel 2014 Agua Fria	51.1229
GID6939919	Panel 2014 Agua Fria	52.562
GID6939929	Panel 2014 Agua Fria	44.6746
GID6939932	Panel 2014 Agua Fria	39.2634
GID6939938	Panel 2014 Agua Fria	52.7345
GID6939941	Panel 2014 Agua Fria	43.5806
GID6939945	Panel 2014 Agua Fria	49.9142
GID7044340	Panel 2015 Agua Fria	40.2035
GID7044357	Panel 2015 Agua Fria	27.0379
GID7044358	Panel 2015 Agua Fria	48.0013
GID7044470	Panel 2015 Agua Fria	40.2822
GID7044472	Panel 2015 Agua Fria	44.3963
GID7044515	Panel 2015 Agua Fria	32.9935
GID7044516	Panel 2015 Agua Fria	66.5361
GID7044536	Panel 2015 Agua Fria	58.4247
GID7044583	Panel 2015 Agua Fria	49.5299
GID7044679	Panel 2015 Agua Fria	55.0546
GID7044689	Panel 2015 Agua Fria	24.8434
GID7044766	Panel 2015 Agua Fria	36.1675
GID7044800	Panel 2015 Agua Fria	49.5299
GID7044811	Panel 2015 Agua Fria	60.0707
GID7044812	Panel 2015 Agua Fria	67.633
GID7044814	Panel 2015 Agua Fria	36.0894
GID7044828	Panel 2015 Agua Fria	60.5017
GID7044885	Panel 2015 Agua Fria	40.7526
GID7045003	Panel 2015 Agua Fria	44.3963
GID7045042	Panel 2015 Agua Fria	52.8213
GID7045044	Panel 2015 Agua Fria	66.5361
GID7045112	Panel 2015 Agua Fria	50.6269
GID7045116	Panel 2015 Agua Fria	50.6269
GID7045143	Panel 2015 Agua Fria	39.9293
GID7045155	Panel 2015 Agua Fria	73.3932
GID7045240	Panel 2015 Agua Fria	55.4075
GID7045243	Panel 2015 Agua Fria	42.751
GID7045271	Panel 2015 Agua Fria	44.5138
GID7045298	Panel 2015 Agua Fria	46.2385
GID7045334	Panel 2015 Agua Fria	33.4245
GID7045355	Panel 2015 Agua Fria	43.9653
GID7045496	Panel 2015 Agua Fria	98.9024
GID7045647	Panel 2015 Agua Fria	71.1987
GID7045691	Panel 2015 Agua Fria	40.2035
GID7045777	Panel 2015 Agua Fria	34.3259
GID7045950	Panel 2015 Agua Fria	60.9328
GID7046099	Panel 2015 Agua Fria	24.8434
GID7046102	Panel 2015 Agua Fria	26.4888
GID7046110	Panel 2015 Agua Fria	34.5221
GID7046132	Panel 2015 Agua Fria	47.8839
GID7046165	Panel 2015 Agua Fria	37.1863
GID7046166	Panel 2015 Agua Fria	49.5299
GID7046177	Panel 2015 Agua Fria	33.6988
GID7046204	Panel 2015 Agua Fria	53.3698
GID7046215	Panel 2015 Agua Fria	48.3936
GID7046230	Panel 2015 Agua Fria	54.1925
GID7046234	Panel 2015 Agua Fria	42.0457
GID7046382	Panel 2015 Agua Fria	49.2557
GID7046390	Panel 2015 Agua Fria	40.4777
GID7046418	Panel 2015 Agua Fria	43.5736
GID7046482	Panel 2015 Agua Fria	38.5581
GID7046492	Panel 2015 Agua Fria	27.0379
GID7046514	Panel 2015 Agua Fria	39.6551
GID7046542	Panel 2015 Agua Fria	43.9653
GID7046637	Panel 2015 Agua Fria	48.5111
GID7046654	Panel 2015 Agua Fria	32.1315
GID7046658	Panel 2015 Agua Fria	50.6269
GID7046659	Panel 2015 Agua Fria	52.8213
GID7046661	Panel 2015 Agua Fria	57.0535
GID7046663	Panel 2015 Agua Fria	54.1925
GID7046687	Panel 2015 Agua Fria	34.5221
GID7046696	Panel 2015 Agua Fria	45.6113
GID7046698	Panel 2015 Agua Fria	59.2474
GID7046721	Panel 2015 Agua Fria	29.2317
GID7046725	Panel 2015 Agua Fria	31.2307
GID7046782	Panel 2015 Agua Fria	82.1705
GID7046789	Panel 2015 Agua Fria	47.8839
GID7046872	Panel 2015 Agua Fria	40.2035
GID7046902	Panel 2015 Agua Fria	27.0379
GID7046971	Panel 2015 Agua Fria	29.2317
GID7047024	Panel 2015 Agua Fria	31.2307
GID7047099	Panel 2015 Agua Fria	62.2646
GID7047125	Panel 2015 Agua Fria	27.3902
GID7047155	Panel 2015 Agua Fria	29.2317
GID7047173	Panel 2015 Agua Fria	55.0158
GID7047177	Panel 2015 Agua Fria	31.7791
GID7047195	Panel 2015 Agua Fria	42.2412
GID7047225	Panel 2015 Agua Fria	46.1598
GID7047226	Panel 2015 Agua Fria	59.2474
GID7047283	Panel 2015 Agua Fria	29.2317
GID7047290	Panel 2015 Agua Fria	42.751
GID7047297	Panel 2015 Agua Fria	28.2916
GID7047304	Panel 2015 Agua Fria	38.0097
GID7047306	Panel 2015 Agua Fria	55.956
GID7047309	Panel 2015 Agua Fria	26.4888
GID7047310	Panel 2015 Agua Fria	39.9686
GID7047314	Panel 2015 Agua Fria	47.8839
GID7047316	Panel 2015 Agua Fria	25.3918
GID7047320	Panel 2015 Agua Fria	35.7365
GID7047326	Panel 2015 Agua Fria	45.6113
GID7047327	Panel 2015 Agua Fria	43.9653
GID7047334	Panel 2015 Agua Fria	31.4262
GID7047344	Panel 2015 Agua Fria	26.7243
GID7047352	Panel 2015 Agua Fria	38.5581
GID7047362	Panel 2015 Agua Fria	31.4262
GID7047367	Panel 2015 Agua Fria	53.0956
GID7047421	Panel 2015 Agua Fria	66.2619
GID7047479	Panel 2015 Agua Fria	41.7708
GID7047518	Panel 2015 Agua Fria	32.6799
GID7047539	Panel 2015 Agua Fria	45.6113
GID7047541	Panel 2015 Agua Fria	28.6832
GID7047542	Panel 2015 Agua Fria	35.0706
GID7047543	Panel 2015 Agua Fria	34.5221
GID7047544	Panel 2015 Agua Fria	27.0379
GID7047552	Panel 2015 Agua Fria	35.619
GID7047556	Panel 2015 Agua Fria	30.8777
GID7047560	Panel 2015 Agua Fria	28.6832
GID7047568	Panel 2015 Agua Fria	27.0379
GID7047575	Panel 2015 Agua Fria	36.3636
GID7047578	Panel 2015 Agua Fria	56.5044
GID7047580	Panel 2015 Agua Fria	41.7708
GID7047597	Panel 2015 Agua Fria	46.2772
GID7047610	Panel 2015 Agua Fria	51.2928
GID7047612	Panel 2015 Agua Fria	44.2395
GID7047619	Panel 2015 Agua Fria	51.4889
GID7047628	Panel 2015 Agua Fria	67.9073
GID7047639	Panel 2015 Agua Fria	70.1018
GID7047640	Panel 2015 Agua Fria	50.6269
GID7047645	Panel 2015 Agua Fria	52.1161
GID7047673	Panel 2015 Agua Fria	33.9736
GID7047677	Panel 2015 Agua Fria	31.4262
GID7047746	Panel 2015 Agua Fria	65.7134
GID7047842	Panel 2015 Agua Fria	33.9736
GID7047843	Panel 2015 Agua Fria	32.3276
GID7047854	Panel 2015 Agua Fria	40.7526
GID7047929	Panel 2015 Agua Fria	52.8213
GID7047937	Panel 2015 Agua Fria	29.2317
GID7047943	Panel 2015 Agua Fria	29.2317
GID7047989	Panel 2015 Agua Fria	56.5831
GID7047993	Panel 2015 Agua Fria	48.746
GID7048055	Panel 2015 Agua Fria	38.5581
GID7048088	Panel 2015 Agua Fria	31.7791
GID7048124	Panel 2015 Agua Fria	30.6816
GID7048153	Panel 2015 Agua Fria	51.9593
GID7048174	Panel 2015 Agua Fria	33.6988
GID7048206	Panel 2015 Agua Fria	46.1598
GID7048215	Panel 2015 Agua Fria	58.6989
GID7048227	Panel 2015 Agua Fria	53.0562
GID7048286	Panel 2015 Agua Fria	38.0097
GID7048372	Panel 2015 Agua Fria	27.0379
GID7048427	Panel 2015 Agua Fria	43.6517
GID7048441	Panel 2015 Agua Fria	42.751
GID7048516	Panel 2015 Agua Fria	38.5581
GID7048517	Panel 2015 Agua Fria	33.9736
GID7048518	Panel 2015 Agua Fria	38.0097
GID7077076	Panel 2015 Agua Fria	60.0707
GID7077160	Panel 2015 Agua Fria	41.3792
GID7077161	Panel 2015 Agua Fria	51.2147
GID7077177	Panel 2015 Agua Fria	53.3698
GID7077199	Panel 2015 Agua Fria	35.4229
GID7077200	Panel 2015 Agua Fria	36.5204
GID7077202	Panel 2015 Agua Fria	43.9653
GID7077203	Panel 2015 Agua Fria	41.9276
GID7077228	Panel 2015 Agua Fria	39.9293
GID7077229	Panel 2015 Agua Fria	35.619
GID7077234	Panel 2015 Agua Fria	55.4075
GID7077242	Panel 2015 Agua Fria	33.3465
GID7077244	Panel 2015 Agua Fria	53.3698
GID7077278	Panel 2015 Agua Fria	63.7932
GID7077328	Panel 2015 Agua Fria	62.2646
GID7077348	Panel 2015 Agua Fria	43.9653
GID7077374	Panel 2015 Agua Fria	28.6832
GID7077395	Panel 2015 Agua Fria	33.4245
GID7077404	Panel 2015 Agua Fria	38.5581
GID7077407	Panel 2015 Agua Fria	64.2242
GID7077415	Panel 2015 Agua Fria	51.0185
GID7077417	Panel 2015 Agua Fria	31.7791
GID7077425	Panel 2015 Agua Fria	33.4245
GID7077443	Panel 2015 Agua Fria	33.0722
GID7077457	Panel 2015 Agua Fria	41.8495
GID7077487	Panel 2015 Agua Fria	52.3903
GID7077532	Panel 2015 Agua Fria	38.5581
GID7170548	Panel 2015 Agua Fria	27.0379
GID7170552	Panel 2015 Agua Fria	31.4262
GID7170553	Panel 2015 Agua Fria	30.8777
GID7170554	Panel 2015 Agua Fria	40.2035
GID7170637	Panel 2015 Agua Fria	40.7526
GID7170646	Panel 2015 Agua Fria	44.5138
GID7170673	Panel 2015 Agua Fria	33.3465
GID7170687	Panel 2015 Agua Fria	30.4861
GID7170694	Panel 2015 Agua Fria	47.4922
GID7170695	Panel 2015 Agua Fria	44.044
GID7170699	Panel 2015 Agua Fria	37.4606
GID7170703	Panel 2015 Agua Fria	44.9448
GID7170705	Panel 2015 Agua Fria	35.188
GID7170709	Panel 2015 Agua Fria	32.9935
GID7170722	Panel 2015 Agua Fria	49.7648
GID7170723	Panel 2015 Agua Fria	37.7348
GID7170741	Panel 2015 Agua Fria	92.8681
GID7170743	Panel 2015 Agua Fria	67.0846
GID7170771	Panel 2015 Agua Fria	43.2994
GID7170773	Panel 2015 Agua Fria	43.4169
GID7170783	Panel 2015 Agua Fria	31.5049
GID7170792	Panel 2015 Agua Fria	34.9918
GID7170793	Panel 2015 Agua Fria	41.3011
GID7170827	Panel 2015 Agua Fria	48.9808
GID7170842	Panel 2015 Agua Fria	30.1331
GID7170850	Panel 2015 Agua Fria	30.1331
GID7170869	Panel 2015 Agua Fria	44.2395
GID7170870	Panel 2015 Agua Fria	45.3371
GID7170916	Panel 2015 Agua Fria	63.7932
GID7170917	Panel 2015 Agua Fria	47.7665
GID7170918	Panel 2015 Agua Fria	50.3133
GID7170946	Panel 2015 Agua Fria	27.0379
GID7170949	Panel 2015 Agua Fria	32.6018
GID7170960	Panel 2015 Agua Fria	34.7963
GID7170962	Panel 2015 Agua Fria	38.1658
GID7170964	Panel 2015 Agua Fria	48.3543
GID7170965	Panel 2015 Agua Fria	33.4245
GID7170971	Panel 2015 Agua Fria	46.1598
GID7170972	Panel 2015 Agua Fria	39.1066
GID7170988	Panel 2015 Agua Fria	61.4419
GID7170999	Panel 2015 Agua Fria	42.4767
GID7171004	Panel 2015 Agua Fria	27.5863
GID7171077	Panel 2015 Agua Fria	27.0379
GID7171094	Panel 2015 Agua Fria	30.1331
GID7171098	Panel 2015 Agua Fria	38.5581
GID7171118	Panel 2015 Agua Fria	43.1426
GID7171128	Panel 2015 Agua Fria	43.8085
GID7171129	Panel 2015 Agua Fria	39.1066
GID7171132	Panel 2015 Agua Fria	29.5847
GID7171133	Panel 2015 Agua Fria	31.5049
GID7171143	Panel 2015 Agua Fria	43.4169
GID7171162	Panel 2015 Agua Fria	48.3543
GID7171164	Panel 2015 Agua Fria	35.188
GID7171172	Panel 2015 Agua Fria	43.2994
GID7171238	Panel 2015 Agua Fria	40.7526
GID7171243	Panel 2015 Agua Fria	51.0185
GID7171285	Panel 2015 Agua Fria	61.0502
GID7171319	Panel 2015 Agua Fria	42.398
GID7171325	Panel 2015 Agua Fria	48.0407
GID7171329	Panel 2015 Agua Fria	27.0379
GID7171367	Panel 2015 Agua Fria	56.2302
GID7171371	Panel 2015 Agua Fria	36.9121
GID7171372	Panel 2015 Agua Fria	27.5863
GID7171391	Panel 2015 Agua Fria	43.9653
GID7173425	Panel 2015 Agua Fria	37.7348
GID7173426	Panel 2015 Agua Fria	44.5138
GID7173448	Panel 2015 Agua Fria	45.4939
GID7173449	Panel 2015 Agua Fria	51.6457
GID7173450	Panel 2015 Agua Fria	42.398
GID7173451	Panel 2015 Agua Fria	54.2319
GID7173452	Panel 2015 Agua Fria	52.6646
GID7173464	Panel 2015 Agua Fria	37.4606
GID7173465	Panel 2015 Agua Fria	29.2317
GID7173466	Panel 2015 Agua Fria	29.5847
GID7173471	Panel 2015 Agua Fria	26.4888
GID7173472	Panel 2015 Agua Fria	35.4229
GID7173473	Panel 2015 Agua Fria	29.0362
GID7173475	Panel 2015 Agua Fria	36.3636
GID7173483	Panel 2015 Agua Fria	27.0379
GID7173488	Panel 2015 Agua Fria	26.4888
GID7173494	Panel 2015 Agua Fria	42.8684
GID7173497	Panel 2015 Agua Fria	42.751
GID7173499	Panel 2015 Agua Fria	46.5515
GID7173500	Panel 2015 Agua Fria	51.0185
GID7173511	Panel 2015 Agua Fria	48.0013
GID7173515	Panel 2015 Agua Fria	57.0535
GID7173519	Panel 2015 Agua Fria	24.8434
GID7173521	Panel 2015 Agua Fria	31.7791
GID7173528	Panel 2015 Agua Fria	40.2822
GID7173529	Panel 2015 Agua Fria	68.4564
GID7173530	Panel 2015 Agua Fria	41.3011
GID7173534	Panel 2015 Agua Fria	38.5581
GID7173535	Panel 2015 Agua Fria	31.7791
GID7173536	Panel 2015 Agua Fria	40.7526
GID7173538	Panel 2015 Agua Fria	28.6832
GID7173542	Panel 2015 Agua Fria	49.5299
GID7173545	Panel 2015 Agua Fria	41.9276
GID7173548	Panel 2015 Agua Fria	37.7348
GID7173552	Panel 2015 Agua Fria	56.5044
GID7173554	Panel 2015 Agua Fria	44.0828
GID7173575	Panel 2015 Agua Fria	42.2412
GID7173599	Panel 2015 Agua Fria	40.2035
GID7173627	Panel 2015 Agua Fria	40.5958
GID7173643	Panel 2015 Agua Fria	47.3354
GID7173646	Panel 2015 Agua Fria	35.8152
GID7173671	Panel 2015 Agua Fria	36.3636
GID7173673	Panel 2015 Agua Fria	38.5581
GID7173680	Panel 2015 Agua Fria	33.9736
GID7173683	Panel 2015 Agua Fria	52.8213
GID7173686	Panel 2015 Agua Fria	36.5204
GID7173690	Panel 2015 Agua Fria	40.2035
GID7173707	Panel 2015 Agua Fria	27.0379
GID7173722	Panel 2015 Agua Fria	44.5138
GID7173723	Panel 2015 Agua Fria	24.8434
GID7173764	Panel 2015 Agua Fria	30.1331
GID7173766	Panel 2015 Agua Fria	55.4075
GID7173767	Panel 2015 Agua Fria	40.4777
GID7173782	Panel 2015 Agua Fria	31.7791
GID7173787	Panel 2015 Agua Fria	46.1598
GID7173789	Panel 2015 Agua Fria	32.1315
GID7173803	Panel 2015 Agua Fria	42.3199
GID7173810	Panel 2015 Agua Fria	60.6192
GID7173812	Panel 2015 Agua Fria	43.4169
GID7173817	Panel 2015 Agua Fria	35.972
GID7173818	Panel 2015 Agua Fria	40.7526
GID7173823	Panel 2015 Agua Fria	56.5044
GID7173824	Panel 2015 Agua Fria	27.3902
GID7173851	Panel 2015 Agua Fria	38.9498
GID7173856	Panel 2015 Agua Fria	48.4324
GID7173875	Panel 2015 Agua Fria	27.0379
GID7173910	Panel 2015 Agua Fria	33.9736
GID7173922	Panel 2015 Agua Fria	42.7897
GID7173951	Panel 2015 Agua Fria	27.0379
GID7173967	Panel 2015 Agua Fria	43.9653
GID7173972	Panel 2015 Agua Fria	38.2839
GID7173975	Panel 2015 Agua Fria	34.6395
GID7173991	Panel 2015 Agua Fria	24.8434
GID7173992	Panel 2015 Agua Fria	31.7791
GID7173995	Panel 2015 Agua Fria	38.5581
GID7174015	Panel 2015 Agua Fria	29.937
GID7174031	Panel 2015 Agua Fria	29.2317
GID7174072	Panel 2015 Agua Fria	41.7708
GID7174073	Panel 2015 Agua Fria	42.398
GID7174077	Panel 2015 Agua Fria	24.8434
GID7174080	Panel 2015 Agua Fria	58.8557
GID7174090	Panel 2015 Agua Fria	42.2412
GID7174093	Panel 2015 Agua Fria	42.3199
GID7174094	Panel 2015 Agua Fria	37.1863
GID7174103	Panel 2015 Agua Fria	53.9183
GID7174104	Panel 2015 Agua Fria	42.398
GID7174105	Panel 2015 Agua Fria	42.8684
GID7174107	Panel 2015 Agua Fria	27.0379
GID7174109	Panel 2015 Agua Fria	26.4888
GID7174110	Panel 2015 Agua Fria	31.4262
GID7174113	Panel 2015 Agua Fria	56.2302
GID7174115	Panel 2015 Agua Fria	40.2035
GID7174116	Panel 2015 Agua Fria	33.9736
GID7174125	Panel 2015 Agua Fria	29.2317
GID7174130	Panel 2015 Agua Fria	45.6113
GID7174140	Panel 2015 Agua Fria	49.177
GID7174162	Panel 2015 Agua Fria	46.787
GID7174193	Panel 2015 Agua Fria	29.2317
GID7174195	Panel 2015 Agua Fria	27.0379
GID7174208	Panel 2015 Agua Fria	35.188
GID7174267	Panel 2015 Agua Fria	36.6379
GID7174270	Panel 2015 Agua Fria	34.7963
GID7174271	Panel 2015 Agua Fria	38.1658
GID7174281	Panel 2015 Agua Fria	50.3133
GID7174288	Panel 2015 Agua Fria	64.7333
GID7174310	Panel 2015 Agua Fria	47.0219
GID7174312	Panel 2015 Agua Fria	45.6113
GID7174313	Panel 2015 Agua Fria	42.8684
GID7174314	Panel 2015 Agua Fria	35.7758
GID7174316	Panel 2015 Agua Fria	45.6113
GID7174317	Panel 2015 Agua Fria	42.9465
GID7174318	Panel 2015 Agua Fria	34.1691
GID7174319	Panel 2015 Agua Fria	38.5581
GID7174320	Panel 2015 Agua Fria	41.4185
GID7174321	Panel 2015 Agua Fria	35.8152
GID7174322	Panel 2015 Agua Fria	43.8872
GID7174323	Panel 2015 Agua Fria	49.5687
GID7174330	Panel 2015 Agua Fria	29.5847
GID7174332	Panel 2015 Agua Fria	35.619
GID7174333	Panel 2015 Agua Fria	37.6174
GID7174339	Panel 2015 Agua Fria	69.8275
GID7174340	Panel 2015 Agua Fria	67.9073
GID7174342	Panel 2015 Agua Fria	44.3963
GID7174343	Panel 2015 Agua Fria	64.3416
GID7174348	Panel 2015 Agua Fria	64.3416
GID7174349	Panel 2015 Agua Fria	35.5409
GID7174351	Panel 2015 Agua Fria	27.0379
GID7174357	Panel 2015 Agua Fria	45.2978
GID7174388	Panel 2015 Agua Fria	33.4245
GID7174390	Panel 2015 Agua Fria	38.0097
GID7174393	Panel 2015 Agua Fria	54.859
GID7174396	Panel 2015 Agua Fria	48.3543
GID7174397	Panel 2015 Agua Fria	41.5753
GID7174398	Panel 2015 Agua Fria	27.0379
GID7174399	Panel 2015 Agua Fria	39.6551
GID7174400	Panel 2015 Agua Fria	38.0097
GID7174406	Panel 2015 Agua Fria	29.7808
GID7174412	Panel 2015 Agua Fria	33.9736
GID7174413	Panel 2015 Agua Fria	31.4262
GID7174416	Panel 2015 Agua Fria	35.8933
GID7174417	Panel 2015 Agua Fria	43.2994
GID7174418	Panel 2015 Agua Fria	48.3543
GID7174419	Panel 2015 Agua Fria	49.8042
GID7174421	Panel 2015 Agua Fria	36.2849
GID7174422	Panel 2015 Agua Fria	41.3792
GID7174424	Panel 2015 Agua Fria	53.3698
GID7174431	Panel 2015 Agua Fria	50.6269
GID7174433	Panel 2015 Agua Fria	47.8839
GID7174434	Panel 2015 Agua Fria	46.787
GID7174454	Panel 2015 Agua Fria	32.8761
GID7174488	Panel 2015 Agua Fria	39.3808
GID7174491	Panel 2015 Agua Fria	45.3371
GID7174493	Panel 2015 Agua Fria	39.1066
GID7174499	Panel 2015 Agua Fria	70.6502
GID7174502	Panel 2015 Agua Fria	38.5581
GID7174503	Panel 2015 Agua Fria	38.0097
GID7174504	Panel 2015 Agua Fria	38.0097
GID7174508	Panel 2015 Agua Fria	60.6192
GID7174516	Panel 2015 Agua Fria	38.5581
GID7174518	Panel 2015 Agua Fria	33.4245
GID7174519	Panel 2015 Agua Fria	49.5299
GID7174520	Panel 2015 Agua Fria	33.9736
GID7174521	Panel 2015 Agua Fria	35.619
GID7174522	Panel 2015 Agua Fria	39.3808
GID7174529	Panel 2015 Agua Fria	39.9293
GID7174530	Panel 2015 Agua Fria	39.7338
GID7174532	Panel 2015 Agua Fria	35.619
GID7174533	Panel 2015 Agua Fria	52.6646
GID7174534	Panel 2015 Agua Fria	37.8135
GID7174535	Panel 2015 Agua Fria	43.4169
GID7174540	Panel 2015 Agua Fria	32.8761
GID7174545	Panel 2015 Agua Fria	37.7348
GID7174549	Panel 2015 Agua Fria	33.9736
GID7174550	Panel 2015 Agua Fria	55.956
GID7174551	Panel 2015 Agua Fria	66.2619
GID7174559	Panel 2015 Agua Fria	43.9653
GID7174560	Panel 2015 Agua Fria	70.6502
GID7174561	Panel 2015 Agua Fria	52.3903
GID7174562	Panel 2015 Agua Fria	43.4169
GID7174565	Panel 2015 Agua Fria	70.6502
GID7174566	Panel 2015 Agua Fria	63.2447
GID7174567	Panel 2015 Agua Fria	31.2307
GID7174568	Panel 2015 Agua Fria	33.4245
GID7174569	Panel 2015 Agua Fria	44.5138
GID7174570	Panel 2015 Agua Fria	31.2307
GID7174571	Panel 2015 Agua Fria	27.0379
GID7174572	Panel 2015 Agua Fria	42.3199
GID7174574	Panel 2015 Agua Fria	58.4247
GID7174575	Panel 2015 Agua Fria	60.6585
GID7174576	Panel 2015 Agua Fria	37.1863
GID7174585	Panel 2015 Agua Fria	35.188
GID7174586	Panel 2015 Agua Fria	40.5565
GID7174590	Panel 2015 Agua Fria	51.6851
GID7174591	Panel 2015 Agua Fria	42.3199
GID7174592	Panel 2015 Agua Fria	46.0817
GID7174593	Panel 2015 Agua Fria	49.2163
GID7174599	Panel 2015 Agua Fria	54.9765
GID7174600	Panel 2015 Agua Fria	55.7992
GID7174601	Panel 2015 Agua Fria	52.782
GID7174610	Panel 2015 Agua Fria	31.7791
GID7174639	Panel 2015 Agua Fria	67.9073
GID7174642	Panel 2015 Agua Fria	40.7526
GID7174650	Panel 2015 Agua Fria	31.7791
GID7174651	Panel 2015 Agua Fria	28.6832
GID7174653	Panel 2015 Agua Fria	36.5204
GID7174656	Panel 2015 Agua Fria	39.2634
GID7174657	Panel 2015 Agua Fria	40.2035
GID7174665	Panel 2015 Agua Fria	28.6832
GID7174669	Panel 2015 Agua Fria	28.9575
GID7174699	Panel 2015 Agua Fria	31.7791
GID7174701	Panel 2015 Agua Fria	43.9653
GID7174702	Panel 2015 Agua Fria	30.8777
GID7174703	Panel 2015 Agua Fria	33.9736
GID7174704	Panel 2015 Agua Fria	37.1863
GID7174707	Panel 2015 Agua Fria	30.7997
GID7174708	Panel 2015 Agua Fria	54.3887
GID7174709	Panel 2015 Agua Fria	59.992
GID7174718	Panel 2015 Agua Fria	57.9156
GID7174742	Panel 2015 Agua Fria	44.5138
GID7174754	Panel 2015 Agua Fria	66.8103
GID7174766	Panel 2015 Agua Fria	51.2147
GID7174771	Panel 2015 Agua Fria	31.7791
GID7174775	Panel 2015 Agua Fria	38.0097
GID7174797	Panel 2015 Agua Fria	27.0379
GID7174798	Panel 2015 Agua Fria	36.1675
GID7174801	Panel 2015 Agua Fria	44.044
GID7174803	Panel 2015 Agua Fria	42.751
GID7174804	Panel 2015 Agua Fria	47.3354
GID7174805	Panel 2015 Agua Fria	35.5409
GID7174806	Panel 2015 Agua Fria	35.188
GID7175758	Panel 2015 Agua Fria	70.6502
GID7175766	Panel 2015 Agua Fria	69.8275
GID7175799	Panel 2015 Agua Fria	45.6507
GID7175809	Panel 2015 Agua Fria	42.2019
GID7175811	Panel 2015 Agua Fria	32.9935
GID7175816	Panel 2015 Agua Fria	29.7808
GID7175819	Panel 2015 Agua Fria	38.5581
GID7175837	Panel 2015 Agua Fria	46.1598
GID7175851	Panel 2015 Agua Fria	59.2474
GID7175852	Panel 2015 Agua Fria	54.859
GID7175853	Panel 2015 Agua Fria	56.5044
GID7175855	Panel 2015 Agua Fria	54.1925
GID7175856	Panel 2015 Agua Fria	52.0374
GID7175858	Panel 2015 Agua Fria	81.0736
GID7175859	Panel 2015 Agua Fria	62.6956
GID7175863	Panel 2015 Agua Fria	62.1471
GID7175864	Panel 2015 Agua Fria	73.9416
GID7175875	Panel 2015 Agua Fria	71.4736
GID7175876	Panel 2015 Agua Fria	73.3932
GID7175877	Panel 2015 Agua Fria	54.5848
GID7175891	Panel 2015 Agua Fria	41.7708
GID7175892	Panel 2015 Agua Fria	33.9736
GID7175894	Panel 2015 Agua Fria	50.3526
GID7175897	Panel 2015 Agua Fria	27.0379
GID7175901	Panel 2015 Agua Fria	49.5299
GID7175911	Panel 2015 Agua Fria	56.5044
GID7175914	Panel 2015 Agua Fria	37.7348
GID7175920	Panel 2015 Agua Fria	36.2462
GID7175924	Panel 2015 Agua Fria	27.0379
GID7175926	Panel 2015 Agua Fria	29.2317
GID7175927	Panel 2015 Agua Fria	36.3636
GID7175930	Panel 2015 Agua Fria	41.7708
GID7175931	Panel 2015 Agua Fria	42.3199
GID7175951	Panel 2015 Agua Fria	39.3808
GID7175970	Panel 2015 Agua Fria	47.5316
GID7175976	Panel 2015 Agua Fria	49.9216
GID7175977	Panel 2015 Agua Fria	64.3416
GID7175978	Panel 2015 Agua Fria	44.8274
GID7175990	Panel 2015 Agua Fria	80.0941
GID7175993	Panel 2015 Agua Fria	44.2008
GID7175994	Panel 2015 Agua Fria	43.9653
GID7175997	Panel 2015 Agua Fria	51.1753
GID7176000	Panel 2015 Agua Fria	29.2317
GID7176002	Panel 2015 Agua Fria	44.2395
GID7176003	Panel 2015 Agua Fria	31.9747
GID7176008	Panel 2015 Agua Fria	34.6395
GID7176009	Panel 2015 Agua Fria	36.834
GID7176011	Panel 2015 Agua Fria	32.9935
GID7176013	Panel 2015 Agua Fria	47.3354
GID7176014	Panel 2015 Agua Fria	38.8324
GID7176015	Panel 2015 Agua Fria	27.4295
GID7176016	Panel 2015 Agua Fria	49.9216
GID7176018	Panel 2015 Agua Fria	40.9088
GID7176027	Panel 2015 Agua Fria	40.8701
GID7176029	Panel 2015 Agua Fria	40.2035
GID7176031	Panel 2015 Agua Fria	47.4529
GID7176033	Panel 2015 Agua Fria	46.0817
GID7176035	Panel 2015 Agua Fria	66.2619
GID7176036	Panel 2015 Agua Fria	31.7791
GID7176039	Panel 2015 Agua Fria	38.5581
GID7176041	Panel 2015 Agua Fria	24.8434
GID7176042	Panel 2015 Agua Fria	39.3808
GID7176043	Panel 2015 Agua Fria	39.3808
GID7176044	Panel 2015 Agua Fria	27.978
GID7176047	Panel 2015 Agua Fria	33.9736
GID7176048	Panel 2015 Agua Fria	28.5264
GID7176049	Panel 2015 Agua Fria	50.5488
GID7176052	Panel 2015 Agua Fria	45.3371
GID7176053	Panel 2015 Agua Fria	46.1598
GID7176054	Panel 2015 Agua Fria	56.2302
GID7176056	Panel 2015 Agua Fria	39.8118
GID7176058	Panel 2015 Agua Fria	44.5925
GID7176059	Panel 2015 Agua Fria	40.4777
GID7176060	Panel 2015 Agua Fria	37.7348
GID7176063	Panel 2015 Agua Fria	33.6988
GID7176065	Panel 2015 Agua Fria	38.2839
GID7176067	Panel 2015 Agua Fria	31.9747
GID7176068	Panel 2015 Agua Fria	36.7166
GID7176070	Panel 2015 Agua Fria	29.2317
GID7176080	Panel 2015 Agua Fria	38.2839
GID7176087	Panel 2015 Agua Fria	63.2447
GID7176093	Panel 2015 Agua Fria	27.978
GID7176094	Panel 2015 Agua Fria	82.5234
GID7176097	Panel 2015 Agua Fria	49.9216
GID7176104	Panel 2015 Agua Fria	27.0379
GID7176106	Panel 2015 Agua Fria	27.978
GID7176109	Panel 2015 Agua Fria	62.6956
GID7176114	Panel 2015 Agua Fria	54.4667
GID7176115	Panel 2015 Agua Fria	28.9968
GID7176119	Panel 2015 Agua Fria	46.356
GID7176152	Panel 2015 Agua Fria	32.7586
GID7176157	Panel 2015 Agua Fria	35.6584
GID7176170	Panel 2015 Agua Fria	35.8933
GID7176175	Panel 2015 Agua Fria	33.9736
GID7176179	Panel 2015 Agua Fria	47.649
GID7176183	Panel 2015 Agua Fria	29.2317
GID7176271	Panel 2015 Agua Fria	36.5204
GID7176275	Panel 2015 Agua Fria	29.7808
GID7176276	Panel 2015 Agua Fria	29.7808
GID7176278	Panel 2015 Agua Fria	40.4777
GID7176279	Panel 2015 Agua Fria	28.9575
GID7176280	Panel 2015 Agua Fria	29.7808
GID7176284	Panel 2015 Agua Fria	48.3543
GID7176288	Panel 2015 Agua Fria	35.7365
GID7176289	Panel 2015 Agua Fria	32.3276
GID7176291	Panel 2015 Agua Fria	65.7521
GID7176293	Panel 2015 Agua Fria	83.6204
GID7176301	Panel 2015 Agua Fria	25.7835
GID7176304	Panel 2015 Agua Fria	31.4262
GID7176306	Panel 2015 Agua Fria	30.7603
GID7176320	Panel 2015 Agua Fria	35.3841
GID7176323	Panel 2015 Agua Fria	42.3199
GID7176335	Panel 2015 Agua Fria	42.5942
GID7176353	Panel 2015 Agua Fria	33.6207
GID7176356	Panel 2015 Agua Fria	42.8684
GID7176357	Panel 2015 Agua Fria	29.2317
GID7176359	Panel 2015 Agua Fria	38.0097
GID7176362	Panel 2015 Agua Fria	43.9653
GID7176370	Panel 2015 Agua Fria	31.7791
GID7176374	Panel 2015 Agua Fria	51.6851
GID7176379	Panel 2015 Agua Fria	50.4701
GID7176397	Panel 2015 Agua Fria	30.5248
GID7176407	Panel 2015 Agua Fria	36.6379
GID7176409	Panel 2015 Agua Fria	38.5581
GID7176410	Panel 2015 Agua Fria	27.3902
GID7176412	Panel 2015 Agua Fria	38.0097
GID7176414	Panel 2015 Agua Fria	38.5581
GID7176416	Panel 2015 Agua Fria	55.1726
GID7176449	Panel 2015 Agua Fria	39.224
GID7176455	Panel 2015 Agua Fria	29.8589
GID7176456	Panel 2015 Agua Fria	27.0379
GID7176513	Panel 2015 Agua Fria	52.3903
GID7176522	Panel 2015 Agua Fria	37.1863
GID7176542	Panel 2015 Agua Fria	35.188
GID7176554	Panel 2015 Agua Fria	31.5049
GID7176556	Panel 2015 Agua Fria	38.5581
GID7176563	Panel 2015 Agua Fria	39.1066
GID7176565	Panel 2015 Agua Fria	32.6799
GID7176569	Panel 2015 Agua Fria	31.5049
GID7176578	Panel 2015 Agua Fria	48.4324
GID7176603	Panel 2015 Agua Fria	53.9183
GID7176606	Panel 2015 Agua Fria	45.0629
GID7176609	Panel 2015 Agua Fria	27.3121
GID7176610	Panel 2015 Agua Fria	27.0379
GID7176611	Panel 2015 Agua Fria	42.8684
GID7176616	Panel 2015 Agua Fria	27.978
GID7176617	Panel 2015 Agua Fria	26.8811
GID7176618	Panel 2015 Agua Fria	24.6866
GID7176624	Panel 2015 Agua Fria	30.2506
GID7176626	Panel 2015 Agua Fria	30.2506
GID7176633	Panel 2015 Agua Fria	43.5736
GID7176635	Panel 2015 Agua Fria	29.0362
GID7176637	Panel 2015 Agua Fria	38.0097
GID7176640	Panel 2015 Agua Fria	31.7791
GID7176643	Panel 2015 Agua Fria	61.9903
GID7176644	Panel 2015 Agua Fria	31.7791
GID7176645	Panel 2015 Agua Fria	43.4169
GID7176648	Panel 2015 Agua Fria	52.6646
GID7176663	Panel 2015 Agua Fria	36.3636
GID7176668	Panel 2015 Agua Fria	32.3276
GID7176669	Panel 2015 Agua Fria	51.2928
GID7176676	Panel 2015 Agua Fria	49.0989
GID7176680	Panel 2015 Agua Fria	34.5608
GID7176691	Panel 2015 Agua Fria	38.0097
GID7176693	Panel 2015 Agua Fria	43.4169
GID7176695	Panel 2015 Agua Fria	29.0362
GID7176718	Panel 2015 Agua Fria	38.5581
GID7176731	Panel 2015 Agua Fria	29.3104
GID7176732	Panel 2015 Agua Fria	29.3104
GID7176743	Panel 2015 Agua Fria	40.1254
GID7176751	Panel 2015 Agua Fria	50.3526
GID7176774	Panel 2015 Agua Fria	33.9736
GID7176775	Panel 2015 Agua Fria	38.0097
GID7176776	Panel 2015 Agua Fria	52.8213
GID7176778	Panel 2015 Agua Fria	37.7348
GID7176779	Panel 2015 Agua Fria	50.0784
GID7176780	Panel 2015 Agua Fria	50.0784
GID7176781	Panel 2015 Agua Fria	53.9183
GID7176796	Panel 2015 Agua Fria	69.0048
GID7176817	Panel 2015 Agua Fria	27.0379
GID7176838	Panel 2015 Agua Fria	38.0097
GID7176839	Panel 2015 Agua Fria	24.8434
GID7176843	Panel 2015 Agua Fria	38.5581
GID7176845	Panel 2015 Agua Fria	61.1676
GID7176847	Panel 2015 Agua Fria	37.1863
GID7176848	Panel 2015 Agua Fria	53.0562
GID7176851	Panel 2015 Agua Fria	43.5343
GID7176852	Panel 2015 Agua Fria	41.7708
GID7176853	Panel 2015 Agua Fria	43.4956
GID7176854	Panel 2015 Agua Fria	53.6834
GID7176855	Panel 2015 Agua Fria	38.5581
GID7176944	Panel 2015 Agua Fria	30.8777
GID7176957	Panel 2015 Agua Fria	30.8777
GID7176965	Panel 2015 Agua Fria	100
GID7176969	Panel 2015 Agua Fria	32.3276
GID7176996	Panel 2015 Agua Fria	31.9747
GID7177015	Panel 2015 Agua Fria	49.9997
GID7177017	Panel 2015 Agua Fria	45.3371
GID7177019	Panel 2015 Agua Fria	55.0158
GID7177031	Panel 2015 Agua Fria	28.9575
GID7177034	Panel 2015 Agua Fria	38.2839
GID7177038	Panel 2015 Agua Fria	29.7808
GID7177041	Panel 2015 Agua Fria	33.9736
GID7177042	Panel 2015 Agua Fria	33.6988
GID7177059	Panel 2015 Agua Fria	35.5409
GID7177080	Panel 2015 Agua Fria	31.7791
GID7177087	Panel 2015 Agua Fria	44.5925
GID7177089	Panel 2015 Agua Fria	30.8777
GID7177100	Panel 2015 Agua Fria	33.4245
GID7177103	Panel 2015 Agua Fria	45.0629
GID7177104	Panel 2015 Agua Fria	49.4512
GID7177105	Panel 2015 Agua Fria	38.0097
GID7177107	Panel 2015 Agua Fria	44.5138
GID7177120	Panel 2015 Agua Fria	36.7166
GID7177127	Panel 2015 Agua Fria	50.1178
GID7177128	Panel 2015 Agua Fria	38.5581
GID7177130	Panel 2015 Agua Fria	41.3011
GID7177160	Panel 2015 Agua Fria	32.3276
GID7177165	Panel 2015 Agua Fria	44.044
GID7177167	Panel 2015 Agua Fria	47.3354
GID7177176	Panel 2015 Agua Fria	84.4043
GID7177180	Panel 2015 Agua Fria	84.4043
GID7177198	Panel 2015 Agua Fria	54.5848
GID7177238	Panel 2015 Agua Fria	54.4667
GID7177245	Panel 2015 Agua Fria	94.5141
GID7177273	Panel 2015 Agua Fria	48.6679
GID7177274	Panel 2015 Agua Fria	37.7348
GID7177275	Panel 2015 Agua Fria	42.8684
GID7177278	Panel 2015 Agua Fria	28.6832
GID7177280	Panel 2015 Agua Fria	42.3199
GID7177281	Panel 2015 Agua Fria	42.9858
GID7177282	Panel 2015 Agua Fria	42.3199
GID7177284	Panel 2015 Agua Fria	53.213
GID7177285	Panel 2015 Agua Fria	33.0329
GID7177286	Panel 2015 Agua Fria	43.9653
GID7177302	Panel 2015 Agua Fria	56.5044
GID7177343	Panel 2015 Agua Fria	27.3902
GID7177344	Panel 2015 Agua Fria	27.0379
GID7177345	Panel 2015 Agua Fria	24.8434
GID7177352	Panel 2015 Agua Fria	31.7791
GID7177375	Panel 2015 Agua Fria	34.3259
GID7177376	Panel 2015 Agua Fria	36.5204
GID7177389	Panel 2015 Agua Fria	58.9732
GID7177390	Panel 2015 Agua Fria	29.5847
GID7177391	Panel 2015 Agua Fria	66.8103
GID7177398	Panel 2015 Agua Fria	29.2317
GID7177401	Panel 2015 Agua Fria	44.4357
GID7177404	Panel 2015 Agua Fria	39.1066
GID7177406	Panel 2015 Agua Fria	33.9736
GID7177407	Panel 2015 Agua Fria	37.8135
GID7177409	Panel 2015 Agua Fria	36.5204
GID7177410	Panel 2015 Agua Fria	49.8435
GID7177413	Panel 2015 Agua Fria	67.0065
GID7177415	Panel 2015 Agua Fria	74.6475
GID7177420	Panel 2015 Agua Fria	29.2317
GID7177422	Panel 2015 Agua Fria	31.7791
GID7177423	Panel 2015 Agua Fria	29.2317
GID7177425	Panel 2015 Agua Fria	49.5299
GID7177427	Panel 2015 Agua Fria	27.0379
GID7177432	Panel 2015 Agua Fria	37.7348
GID7177433	Panel 2015 Agua Fria	43.9653
GID7177435	Panel 2015 Agua Fria	31.7791
GID7177452	Panel 2015 Agua Fria	55.956
GID7177458	Panel 2015 Agua Fria	56.2302
GID7177516	Panel 2015 Agua Fria	26.4888
GID7177540	Panel 2015 Agua Fria	40.7526
GID7177545	Panel 2015 Agua Fria	44.5138
GID7177555	Panel 2015 Agua Fria	24.8434
GID7177558	Panel 2015 Agua Fria	40.1254
GID7177559	Panel 2015 Agua Fria	47.3354
GID7177562	Panel 2015 Agua Fria	56.2302
GID7177563	Panel 2015 Agua Fria	49.5299
GID7177569	Panel 2015 Agua Fria	53.3698
GID7177570	Panel 2015 Agua Fria	44.9448
GID7177571	Panel 2015 Agua Fria	56.5044
GID7177575	Panel 2015 Agua Fria	49.2557
GID7177577	Panel 2015 Agua Fria	53.3698
GID7177591	Panel 2015 Agua Fria	39.8118
GID7177601	Panel 2015 Agua Fria	45.3371
GID7177603	Panel 2015 Agua Fria	53.4092
GID7177609	Panel 2015 Agua Fria	50.9404
GID7177621	Panel 2015 Agua Fria	55.956
GID7177630	Panel 2015 Agua Fria	49.2557
GID7177632	Panel 2015 Agua Fria	34.5221
GID7177634	Panel 2015 Agua Fria	44.3183
GID7177636	Panel 2015 Agua Fria	62.5394
GID7177646	Panel 2015 Agua Fria	57.0535
GID7177647	Panel 2015 Agua Fria	43.4169
GID7177648	Panel 2015 Agua Fria	49.5299
GID7177649	Panel 2015 Agua Fria	56.387
GID7177651	Panel 2015 Agua Fria	53.0956
GID7177660	Panel 2015 Agua Fria	77.7822
GID7177662	Panel 2015 Agua Fria	75.5877
GID7177664	Panel 2015 Agua Fria	44.9448
GID7177666	Panel 2015 Agua Fria	27.5863
GID7177673	Panel 2015 Agua Fria	31.5049
GID7177675	Panel 2015 Agua Fria	31.5049
GID7177677	Panel 2015 Agua Fria	42.5154
GID7177683	Panel 2015 Agua Fria	61.1676
GID7177684	Panel 2015 Agua Fria	59.2474
GID7177690	Panel 2015 Agua Fria	42.398
GID7177691	Panel 2015 Agua Fria	59.2474
GID7177696	Panel 2015 Agua Fria	53.3698
GID7177698	Panel 2015 Agua Fria	35.0706
GID7177702	Panel 2015 Agua Fria	40.2035
GID7177703	Panel 2015 Agua Fria	44.044
GID7177745	Panel 2015 Agua Fria	37.7348
GID7177746	Panel 2015 Agua Fria	69.8275
GID7177749	Panel 2015 Agua Fria	50.3526
GID7177772	Panel 2015 Agua Fria	33.4245
GID7177777	Panel 2015 Agua Fria	36.1675
GID7177779	Panel 2015 Agua Fria	48.7853
GID7177794	Panel 2015 Agua Fria	24.8434
GID7177804	Panel 2015 Agua Fria	67.0846
GID7177809	Panel 2015 Agua Fria	40.008
GID7177823	Panel 2015 Agua Fria	39.1066
GID7177834	Panel 2015 Agua Fria	27.0379
GID7177872	Panel 2015 Agua Fria	31.2307
GID7177874	Panel 2015 Agua Fria	53.7228
GID7177875	Panel 2015 Agua Fria	38.0097
GID7177888	Panel 2015 Agua Fria	31.7791
GID7177922	Panel 2015 Agua Fria	24.8434
GID7177962	Panel 2015 Agua Fria	50.039
GID7177967	Panel 2015 Agua Fria	46.787
GID7177980	Panel 2015 Agua Fria	26.763
GID7178278	Panel 2015 Agua Fria	26.763
GID7178281	Panel 2015 Agua Fria	31.7791
GID7178310	Panel 2015 Agua Fria	24.8434
GID7178348	Panel 2015 Agua Fria	31.2307
GID7178353	Panel 2015 Agua Fria	51.3715
GID7178365	Panel 2015 Agua Fria	77.5079
GID7178369	Panel 2015 Agua Fria	42.751
GID7178370	Panel 2015 Agua Fria	40.6345
GID7178379	Panel 2015 Agua Fria	34.2479
GID7178382	Panel 2015 Agua Fria	29.7808
GID7178393	Panel 2015 Agua Fria	24.8434
GID7178396	Panel 2015 Agua Fria	35.7365
GID7178422	Panel 2015 Agua Fria	54.4667
GID7178423	Panel 2015 Agua Fria	38.0097
GID7178424	Panel 2015 Agua Fria	40.7526
GID7178454	Panel 2015 Agua Fria	27.0379
GID7178457	Panel 2015 Agua Fria	29.0362
GID7178459	Panel 2015 Agua Fria	38.5581
GID7178461	Panel 2015 Agua Fria	29.0362
GID7178464	Panel 2015 Agua Fria	36.1675
GID7178466	Panel 2015 Agua Fria	36.1675
GID7178485	Panel 2015 Agua Fria	76.6846
GID7178502	Panel 2015 Agua Fria	39.9293
GID7178503	Panel 2015 Agua Fria	49.4512
GID7178525	Panel 2015 Agua Fria	31.152
GID7178526	Panel 2015 Agua Fria	47.3748
GID7178536	Panel 2015 Agua Fria	43.4169
GID7178541	Panel 2015 Agua Fria	45.6113
GID7178542	Panel 2015 Agua Fria	50.6269
GID7178551	Panel 2015 Agua Fria	64.3416
GID7178554	Panel 2015 Agua Fria	67.9073
GID7178555	Panel 2015 Agua Fria	61.7555
GID7178584	Panel 2015 Agua Fria	31.7791
GID7178594	Panel 2015 Agua Fria	48.9808
GID7178596	Panel 2015 Agua Fria	33.4245
GID7178598	Panel 2015 Agua Fria	49.5299
GID7178612	Panel 2015 Agua Fria	29.2317
GID7178623	Panel 2015 Agua Fria	44.6319
GID7178630	Panel 2015 Agua Fria	64.0674
GID7178631	Panel 2015 Agua Fria	52.6646
GID7178632	Panel 2015 Agua Fria	44.5138
GID7178641	Panel 2015 Agua Fria	37.7348
GID7178642	Panel 2015 Agua Fria	51.5676
GID7178649	Panel 2015 Agua Fria	73.3932
GID7178650	Panel 2015 Agua Fria	40.7526
GID7178651	Panel 2015 Agua Fria	53.3698
GID7178676	Panel 2015 Agua Fria	34.6395
GID7178677	Panel 2015 Agua Fria	37.7348
GID7178679	Panel 2015 Agua Fria	29.2317
GID7178680	Panel 2015 Agua Fria	30.7997
GID7178687	Panel 2015 Agua Fria	37.7348
GID7178691	Panel 2015 Agua Fria	32.9935
GID7178692	Panel 2015 Agua Fria	32.9935
GID7178712	Panel 2015 Agua Fria	70.6502
GID7178727	Panel 2015 Agua Fria	40.008
GID7178731	Panel 2015 Agua Fria	45.6113
GID7178734	Panel 2015 Agua Fria	33.0722
GID7178740	Panel 2015 Agua Fria	34.7963
GID7178742	Panel 2015 Agua Fria	58.4247
GID7178743	Panel 2015 Agua Fria	59.2474
GID7178764	Panel 2015 Agua Fria	44.5138
GID7178768	Panel 2015 Agua Fria	82.1705
GID7178769	Panel 2015 Agua Fria	41.0268
GID7178773	Panel 2015 Agua Fria	38.2839
GID7178774	Panel 2015 Agua Fria	36.3636
GID7178777	Panel 2015 Agua Fria	41.2224
GID7178783	Panel 2015 Agua Fria	50.6269
GID7178785	Panel 2015 Agua Fria	48.3543
GID7178786	Panel 2015 Agua Fria	55.0546
GID7178788	Panel 2015 Agua Fria	51.0185
GID7178789	Panel 2015 Agua Fria	54.859
GID7178791	Panel 2015 Agua Fria	60.0707
GID7178794	Panel 2015 Agua Fria	55.956
GID7178798	Panel 2015 Agua Fria	28.6832
GID7178801	Panel 2015 Agua Fria	67.633
GID7178802	Panel 2015 Agua Fria	69.8275
GID7178805	Panel 2015 Agua Fria	69.8275
GID7178815	Panel 2015 Agua Fria	43.4169
GID7178817	Panel 2015 Agua Fria	31.4262
GID7178820	Panel 2015 Agua Fria	38.2839
GID7178822	Panel 2015 Agua Fria	53.3698
GID7178833	Panel 2015 Agua Fria	29.5847
GID7178834	Panel 2015 Agua Fria	62.8137
GID7178835	Panel 2015 Agua Fria	68.4564
GID7178836	Panel 2015 Agua Fria	50.3526
GID7178837	Panel 2015 Agua Fria	47.1787
GID7178862	Panel 2015 Agua Fria	45.6113
GID7178863	Panel 2015 Agua Fria	31.7791
GID7178870	Panel 2015 Agua Fria	32.445
GID7178871	Panel 2015 Agua Fria	27.0379
GID7178878	Panel 2015 Agua Fria	52.1161
GID7178880	Panel 2015 Agua Fria	45.0629
GID7178886	Panel 2015 Agua Fria	35.5409
GID7178891	Panel 2015 Agua Fria	37.1863
GID7178912	Panel 2015 Agua Fria	67.3588
GID7178936	Panel 2015 Agua Fria	37.1863
GID7178937	Panel 2015 Agua Fria	31.7791
GID7178946	Panel 2015 Agua Fria	37.1863
GID7178951	Panel 2015 Agua Fria	43.4169
GID7179002	Panel 2015 Agua Fria	30.8384
GID7179005	Panel 2015 Agua Fria	40.2822
GID7179031	Panel 2015 Agua Fria	69.8275
GID7179042	Panel 2015 Agua Fria	33.5426
GID7179044	Panel 2015 Agua Fria	31.4262
GID7179049	Panel 2015 Agua Fria	35.619
GID7179061	Panel 2015 Agua Fria	44.9448
GID7179063	Panel 2015 Agua Fria	54.4667
GID7179073	Panel 2015 Agua Fria	70.1018
GID7179085	Panel 2015 Agua Fria	43.4169
GID7179107	Panel 2015 Agua Fria	47.0612
GID7179113	Panel 2015 Agua Fria	48.5892
GID7179114	Panel 2015 Agua Fria	67.9073
GID7179115	Panel 2015 Agua Fria	53.3698
GID7179117	Panel 2015 Agua Fria	53.3698
GID7179119	Panel 2015 Agua Fria	47.4922
GID7179122	Panel 2015 Agua Fria	43.2994
GID7179130	Panel 2015 Agua Fria	37.1863
GID7179131	Panel 2015 Agua Fria	48.9808
GID7179133	Panel 2015 Agua Fria	53.3698
GID7179135	Panel 2015 Agua Fria	54.4667
GID7179136	Panel 2015 Agua Fria	50.6269
GID7179152	Panel 2015 Agua Fria	52.8213
GID7179153	Panel 2015 Agua Fria	52.8213
GID7179172	Panel 2015 Agua Fria	44.3963
GID7179173	Panel 2015 Agua Fria	42.2019
GID7179177	Panel 2015 Agua Fria	62.3039
GID7179181	Panel 2015 Agua Fria	47.649
GID7179186	Panel 2015 Agua Fria	39.3808
GID7179214	Panel 2015 Agua Fria	45.5326
GID7179220	Panel 2015 Agua Fria	84.9134
GID7179228	Panel 2015 Agua Fria	69.8275
GID7179231	Panel 2015 Agua Fria	45.6113
GID7179235	Panel 2015 Agua Fria	48.3543
GID7179238	Panel 2015 Agua Fria	55.4075
GID7179240	Panel 2015 Agua Fria	53.3698
GID7179241	Panel 2015 Agua Fria	50.392
GID7179246	Panel 2015 Agua Fria	51.8419
GID7179248	Panel 2015 Agua Fria	58.6989
GID7179249	Panel 2015 Agua Fria	58.4247
GID7179252	Panel 2015 Agua Fria	49.2163
GID7179253	Panel 2015 Agua Fria	49.2163
GID7179791	Panel 2015 Agua Fria	53.9183
GID7179792	Panel 2015 Agua Fria	35.188
GID7179793	Panel 2015 Agua Fria	52.5471
GID7179794	Panel 2015 Agua Fria	33.4245
GID7179799	Panel 2015 Agua Fria	59.2474
GID7179800	Panel 2015 Agua Fria	47.8058
GID7179805	Panel 2015 Agua Fria	33.9736
GID7179806	Panel 2015 Agua Fria	33.4245
GID7179807	Panel 2015 Agua Fria	41.8495
GID7179809	Panel 2015 Agua Fria	43.4169
GID7179810	Panel 2015 Agua Fria	24.8434
GID7179811	Panel 2015 Agua Fria	27.0379
GID7179812	Panel 2015 Agua Fria	39.1066
GID7179813	Panel 2015 Agua Fria	30.8777
GID7179816	Panel 2015 Agua Fria	64.3416
GID7179819	Panel 2015 Agua Fria	70.6502
GID7179839	Panel 2015 Agua Fria	45.5326
GID7305339	Panel 2016 Agua Fria	26.2846
GID7305341	Panel 2016 Agua Fria	26.2846
GID7305349	Panel 2016 Agua Fria	41.5833
GID7305427	Panel 2016 Agua Fria	55.0504
GID7305649	Panel 2016 Agua Fria	48.4345
GID7305677	Panel 2016 Agua Fria	30.2423
GID7305682	Panel 2016 Agua Fria	89.2504
GID7305695	Panel 2016 Agua Fria	89.2504
GID7305714	Panel 2016 Agua Fria	31.8958
GID7305743	Panel 2016 Agua Fria	35.7941
GID7305802	Panel 2016 Agua Fria	58.3584
GID7305805	Panel 2016 Agua Fria	53.396
GID7305827	Panel 2016 Agua Fria	27.5247
GID7305834	Panel 2016 Agua Fria	69.463
GID7305837	Panel 2016 Agua Fria	60.8386
GID7305872	Panel 2016 Agua Fria	63.0835
GID7305877	Panel 2016 Agua Fria	61.6654
GID7305879	Panel 2016 Agua Fria	46.781
GID7305883	Panel 2016 Agua Fria	37.0936
GID7305888	Panel 2016 Agua Fria	34.377
GID7305906	Panel 2016 Agua Fria	29.1792
GID7305909	Panel 2016 Agua Fria	66.5091
GID7305910	Panel 2016 Agua Fria	51.1521
GID7305960	Panel 2016 Agua Fria	55.0504
GID7310170	Panel 2016 Agua Fria	27.5247
GID7310172	Panel 2016 Agua Fria	27.5247
GID7310203	Panel 2016 Agua Fria	27.3477
GID7310216	Panel 2016 Agua Fria	81.6891
GID7310251	Panel 2016 Agua Fria	25.8712
GID7310275	Panel 2016 Agua Fria	27.5247
GID7310279	Panel 2016 Agua Fria	44.8912
GID7310280	Panel 2016 Agua Fria	60.3659
GID7310282	Panel 2016 Agua Fria	39.8111
GID7310283	Panel 2016 Agua Fria	45.4816
GID7310284	Panel 2016 Agua Fria	34.377
GID7310290	Panel 2016 Agua Fria	89.2504
GID7310306	Panel 2016 Agua Fria	48.7895
GID7310307	Panel 2016 Agua Fria	53.928
GID7310407	Panel 2016 Agua Fria	27.5247
GID7310414	Panel 2016 Agua Fria	35.7941
GID7310415	Panel 2016 Agua Fria	30.892
GID7310423	Panel 2016 Agua Fria	30.2423
GID7310428	Panel 2016 Agua Fria	49.8526
GID7310430	Panel 2016 Agua Fria	33.7866
GID7310511	Panel 2016 Agua Fria	48.4345
GID7310597	Panel 2016 Agua Fria	46.3677
GID7310601	Panel 2016 Agua Fria	36.4438
GID7310605	Panel 2016 Agua Fria	25.8712
GID7310606	Panel 2016 Agua Fria	35.2037
GID7310612	Panel 2016 Agua Fria	35.7941
GID7310617	Panel 2016 Agua Fria	26.2846
GID7310628	Panel 2016 Agua Fria	27.5247
GID7310629	Panel 2016 Agua Fria	33.9043
GID7310635	Panel 2016 Agua Fria	46.781
GID7310669	Panel 2016 Agua Fria	63.0835
GID7310700	Panel 2016 Agua Fria	89.2504
GID7310704	Panel 2016 Agua Fria	78.9132
GID7310720	Panel 2016 Agua Fria	82.2804
GID7310723	Panel 2016 Agua Fria	53.751
GID7310745	Panel 2016 Agua Fria	51.1521
GID7310770	Panel 2016 Agua Fria	63.0835
GID7310771	Panel 2016 Agua Fria	89.2504
GID7310774	Panel 2016 Agua Fria	28.4108
GID7310775	Panel 2016 Agua Fria	33.7866
GID7310785	Panel 2016 Agua Fria	51.7425
GID7310788	Panel 2016 Agua Fria	27.5247
GID7310789	Panel 2016 Agua Fria	18.4286
GID7310794	Panel 2016 Agua Fria	26.3439
GID7310795	Panel 2016 Agua Fria	30.2423
GID7310797	Panel 2016 Agua Fria	45.7179
GID7310799	Panel 2016 Agua Fria	25.8712
GID7310804	Panel 2016 Agua Fria	43.4731
GID7310806	Panel 2016 Agua Fria	40.7565
GID7310807	Panel 2016 Agua Fria	72.2982
GID7310808	Panel 2016 Agua Fria	31.6594
GID7310835	Panel 2016 Agua Fria	92.5574
GID7310856	Panel 2016 Agua Fria	61.6654
GID7310862	Panel 2016 Agua Fria	88.659
GID7310872	Panel 2016 Agua Fria	51.1521
GID7310893	Panel 2016 Agua Fria	37.4486
GID7310894	Panel 2016 Agua Fria	52.9826
GID7310902	Panel 2016 Agua Fria	37.4486
GID7310905	Panel 2016 Agua Fria	56.4676
GID7310906	Panel 2016 Agua Fria	46.781
GID7310918	Panel 2016 Agua Fria	47.8441
GID7310930	Panel 2016 Agua Fria	40.9929
GID7310936	Panel 2016 Agua Fria	29.0022
GID7310946	Panel 2016 Agua Fria	37.4486
GID7310972	Panel 2016 Agua Fria	29.1792
GID7310981	Panel 2016 Agua Fria	29.0022
GID7311017	Panel 2016 Agua Fria	25.8712
GID7311040	Panel 2016 Agua Fria	80.0356
GID7311059	Panel 2016 Agua Fria	89.2504
GID7311068	Panel 2016 Agua Fria	29.0022
GID7311077	Panel 2016 Agua Fria	44.0635
GID7311085	Panel 2016 Agua Fria	58.9488
GID7311105	Panel 2016 Agua Fria	31.6594
GID7311109	Panel 2016 Agua Fria	40.1652
GID7311113	Panel 2016 Agua Fria	37.6849
GID7311118	Panel 2016 Agua Fria	27.5247
GID7311132	Panel 2016 Agua Fria	43.4731
GID7311134	Panel 2016 Agua Fria	59.7755
GID7311137	Panel 2016 Agua Fria	40.1652
GID7311140	Panel 2016 Agua Fria	38.5117
GID7311152	Panel 2016 Agua Fria	55.0504
GID7311160	Panel 2016 Agua Fria	43.4731
GID7311174	Panel 2016 Agua Fria	62.2567
GID7311193	Panel 2016 Agua Fria	74.7785
GID7311200	Panel 2016 Agua Fria	81.6891
GID7311249	Panel 2016 Agua Fria	45.1266
GID7311300	Panel 2016 Agua Fria	30.0059
GID7311326	Panel 2016 Agua Fria	43.2368
GID7311365	Panel 2016 Agua Fria	31.8958
GID7311374	Panel 2016 Agua Fria	24.2177
GID7311391	Panel 2016 Agua Fria	29.6519
GID7311407	Panel 2016 Agua Fria	31.8958
GID7311417	Panel 2016 Agua Fria	40.1652
GID7311425	Panel 2016 Agua Fria	48.4345
GID7311435	Panel 2016 Agua Fria	36.0305
GID7311448	Panel 2016 Agua Fria	43.4731
GID7311460	Panel 2016 Agua Fria	45.1266
GID7311467	Panel 2016 Agua Fria	32.7235
GID7311468	Panel 2016 Agua Fria	32.2508
GID7311470	Panel 2016 Agua Fria	51.2114
GID7311478	Panel 2016 Agua Fria	89.2504
GID7311481	Panel 2016 Agua Fria	85.1157
GID7311520	Panel 2016 Agua Fria	43.4731
GID7311526	Panel 2016 Agua Fria	30.892
GID7311536	Panel 2016 Agua Fria	55.0504
GID7311541	Panel 2016 Agua Fria	41.8196
GID7311544	Panel 2016 Agua Fria	51.7425
GID7311551	Panel 2016 Agua Fria	41.8196
GID7311555	Panel 2016 Agua Fria	58.3584
GID7311557	Panel 2016 Agua Fria	53.751
GID7311560	Panel 2016 Agua Fria	36.6802
GID7311566	Panel 2016 Agua Fria	33.7866
GID7311568	Panel 2016 Agua Fria	33.3139
GID7311569	Panel 2016 Agua Fria	28.5888
GID7311612	Panel 2016 Agua Fria	25.8712
GID7311884	Panel 2016 Agua Fria	48.4345
GID7311886	Panel 2016 Agua Fria	61.6654
GID7311891	Panel 2016 Agua Fria	47.8441
GID7311894	Panel 2016 Agua Fria	53.751
GID7311895	Panel 2016 Agua Fria	63.0835
GID7311938	Panel 2016 Agua Fria	47.8441
GID7311967	Panel 2016 Agua Fria	31.6594
[truncated: 4,737 more rows]

## Sheet: Table S2
Panel	Marker	Chromosome	Position
Panel 2014 Agua Fria	3D_41141980	3D	41141980
Panel 2014 Agua Fria	5B_78706502	5B	78706502
Panel 2014 Agua Fria	5B_153502421	5B	153502421
Panel 2014 Agua Fria	5B_228277837	5B	228277837
Panel 2014 Agua Fria	5B_233822724	5B	233822724
Panel 2014 Agua Fria	5B_316624349	5B	316624349
Panel 2014 Agua Fria	5B_317993039	5B	317993039
Panel 2014 Agua Fria	5B_319327254	5B	319327254
Panel 2014 Agua Fria	5B_320155621	5B	320155621
Panel 2014 Agua Fria	5B_322087564	5B	322087564
Panel 2014 Agua Fria	5B_322686519	5B	322686519
Panel 2014 Agua Fria	5B_324245758	5B	324245758
Panel 2014 Agua Fria	5B_327435261	5B	327435261
Panel 2014 Agua Fria	5B_363669856	5B	363669856
Panel 2014 Agua Fria	5B_371889504	5B	371889504
Panel 2014 Agua Fria	5B_383209462	5B	383209462
Panel 2014 Agua Fria	5B_394982991	5B	394982991
Panel 2014 Agua Fria	5B_398162046	5B	398162046
Panel 2014 Agua Fria	5B_398162083	5B	398162083
Panel 2014 Agua Fria	5B_408228377	5B	408228377
Panel 2014 Agua Fria	5B_430752407	5B	430752407
Panel 2014 Agua Fria	5B_550910513	5B	550910513
Panel 2014 Agua Fria	5B_557138254	5B	557138254
Panel 2014 Agua Fria	5B_558332429	5B	558332429
Panel 2014 Agua Fria	5B_576348143	5B	576348143
Panel 2014 Agua Fria	5B_680759734	5B	680759734
Panel 2014 Agua Fria	5B_687326022	5B	687326022
Panel 2014 Agua Fria	6B_16608512	6B	16608512
Panel 2014 Agua Fria	7D_8478706	7D	8478706
Panel 2015 Agua Fria	3B_2280114	3B	2280114
Panel 2015 Agua Fria	3B_2418022	3B	2418022
Panel 2015 Agua Fria	3B_5601689	3B	5601689
Panel 2015 Agua Fria	5A_591433525	5A	591433525
Panel 2015 Agua Fria	5B_582834253	5B	582834253
Panel 2015 Agua Fria	UN_35335292	UN	35335292
Panel 2015 Agua Fria	UN_35809999	UN	35809999
Panel 2015 Agua Fria	UN_40584176	UN	40584176
Panel 2015 Agua Fria	UN_260324799	UN	260324799
Panel 2015 Agua Fria	UN_326649097	UN	326649097
Panel 2016 Agua Fria	2D_612526416	2D	612526416
Panel 2016 Agua Fria	3D_573661413	3D	573661413
Panel 2016 Agua Fria	5B_557138254	5B	557138254
Panel 2016 Agua Fria	5B_558332429	5B	558332429
Panel 2016 Agua Fria	5B_575270556	5B	575270556
Panel 2016 Agua Fria	5B_582834253	5B	582834253
Panel 2016 Agua Fria	5B_583910468	5B	583910468
Panel 2016 Agua Fria	5B_585024502	5B	585024502
Panel 2016 Agua Fria	5B_585984583	5B	585984583
Panel 2016 Agua Fria	5B_586610468	5B	586610468
Panel 2016 Agua Fria	5B_586805570	5B	586805570
Panel 2016 Agua Fria	5B_587122771	5B	587122771
Panel 2016 Agua Fria	5B_598117789	5B	598117789
Panel 2016 Agua Fria	7B_580163344	7B	580163344
Panel 2016 Agua Fria	7D_365827956	7D	365827956
Panel 2016 Agua Fria	7D_372907231	7D	372907231
Panel 2016 Agua Fria	7D_372965024	7D	372965024
Panel 2016 Agua Fria	7D_379841882	7D	379841882
Panel 2016 Agua Fria	7D_384026255	7D	384026255
Panel 2016 Agua Fria	7D_386758600	7D	386758600
Panel 2016 Agua Fria	7D_393104217	7D	393104217
Panel 2016 Agua Fria	7D_395349523	7D	395349523
Panel 2016 Agua Fria	7D_400867639	7D	400867639
Panel 2016 Agua Fria	7D_406523188	7D	406523188
Panel 2016 Agua Fria	7D_411307641	7D	411307641
Panel 2016 Agua Fria	7D_411307641	7D	411307641
Panel 2016 Agua Fria	7D_412016837	7D	412016837
Panel 2016 Agua Fria	7D_415682674	7D	415682674
Panel 2016 Agua Fria	7D_418679254	7D	418679254
Panel 2016 Agua Fria	7D_419413124	7D	419413124
Panel 2016 Agua Fria	7D_420741740	7D	420741740
Panel 2016 Agua Fria	7D_420768266	7D	420768266
Panel 2016 Agua Fria	7D_424657749	7D	424657749
Panel 2016 Agua Fria	7D_430924653	7D	430924653
Panel 2016 Agua Fria	7D_433275879	7D	433275879
Panel 2016 Agua Fria	7D_436476957	7D	436476957
Panel 2016 Agua Fria	7D_439472545	7D	439472545
Panel 2016 Agua Fria	7D_445116732	7D	445116732
Panel 2016 Agua Fria	7D_447065679	7D	447065679
Panel 2016 Agua Fria	7D_454679732	7D	454679732
Panel 2016 Agua Fria	7D_458535726	7D	458535726
Panel 2016 Agua Fria	7D_471215499	7D	471215499
Panel 2016 Agua Fria	7D_506818009	7D	506818009
Panel 2016 Agua Fria	7D_511234940	7D	511234940
Panel 2016 Agua Fria	7D_514074845	7D	514074845
Panel 2016 Agua Fria	7D_529473110	7D	529473110
Panel 2016 Agua Fria	7D_549784092	7D	549784092
Panel 2016 Agua Fria	7D_557345511	7D	557345511
Panel 2016 Agua Fria	7D_558956640	7D	558956640
Panel 2016 Agua Fria	7D_561228240	7D	561228240
Panel 2016 Agua Fria	7D_561962235	7D	561962235
Panel 2016 Agua Fria	7D_562404373	7D	562404373
Panel 2016 Agua Fria	7D_565651812	7D	565651812
Panel 2016 Agua Fria	7D_566354436	7D	566354436
Panel 2016 Agua Fria	7D_570826131	7D	570826131
Panel 2016 Agua Fria	7D_579574101	7D	579574101
Panel 2016 Agua Fria	7D_579961298	7D	579961298
Panel 2016 Agua Fria	7D_589317292	7D	589317292
Panel 2016 Agua Fria	7D_591592245	7D	591592245
Panel 2016 Agua Fria	7D_595025040	7D	595025040
Panel 2016 Agua Fria	7D_595727239	7D	595727239
Panel 2016 Agua Fria	7D_601081097	7D	601081097
Panel 2016 Agua Fria	7D_609651508	7D	609651508
Panel 2016 Agua Fria	7D_627119772	7D	627119772
Panel 2016 Agua Fria	7D_629450109	7D	629450109
Panel 2017 Agua Fria	1B_677097053	1B	677097053
Panel 2017 Agua Fria	3A_510721706	3A	510721706
Panel 2017 Agua Fria	3A_648181057	3A	648181057
Panel 2017 Agua Fria	3B_5601689	3B	5601689
Panel 2017 Agua Fria	5A_15039537	5A	15039537
Panel 2017 Agua Fria	5B_568515593	5B	568515593
Panel 2017 Agua Fria	5B_576348143	5B	576348143
Panel 2017 Agua Fria	5B_583910468	5B	583910468
Panel 2017 Agua Fria	5B_586805570	5B	586805570
Panel 2017 Agua Fria	5B_587122771	5B	587122771
Panel 2017 Agua Fria	5B_592792409	5B	592792409
Panel 2017 Agua Fria	6A_2331119	6A	2331119
Panel 2017 Agua Fria	6A_52468949	6A	52468949
Panel 2017 Agua Fria	7B_24403262	7B	24403262
Panel 2017 Agua Fria	UN_35809999	UN	35809999
Panel 2018 Agua Fria	1B_673174262	1B	673174262
Panel 2018 Agua Fria	1B_673569173	1B	673569173
Panel 2018 Agua Fria	1B_673961339	1B	673961339
Panel 2018 Agua Fria	1B_676260482	1B	676260482
Panel 2018 Agua Fria	1B_676782576	1B	676782576
Panel 2018 Agua Fria	1B_677097053	1B	677097053
Panel 2018 Agua Fria	3B_2959834	3B	2959834
Panel 2018 Agua Fria	3B_3729072	3B	3729072
Panel 2018 Agua Fria	3B_5580613	3B	5580613
Panel 2018 Agua Fria	3B_5602018 Agua Fria	3B	5602018 Agua Fria
Panel 2018 Agua Fria	3B_6127880	3B	6127880
Panel 2018 Agua Fria	3B_7240753	3B	7240753
Panel 2018 Agua Fria	3B_7270396	3B	7270396
Panel 2018 Agua Fria	3B_7479293	3B	7479293
Panel 2018 Agua Fria	3B_8737702	3B	8737702
Panel 2018 Agua Fria	3B_9570369	3B	9570369
Panel 2018 Agua Fria	3B_10046843	3B	10046843
Panel 2018 Agua Fria	3B_10170821	3B	10170821
Panel 2018 Agua Fria	5B_17562543	5B	17562543
Panel 2018 Agua Fria	5B_21595066	5B	21595066
Panel 2018 Agua Fria	5B_24634236	5B	24634236
Panel 2018 Agua Fria	5B_24677091	5B	24677091
Panel 2018 Agua Fria	5B_26643885	5B	26643885
Panel 2018 Agua Fria	5B_27494200	5B	27494200
Panel 2018 Agua Fria	5B_28753553	5B	28753553
Panel 2018 Agua Fria	5B_28753802	5B	28753802
Panel 2018 Agua Fria	5B_28812368	5B	28812368
Panel 2018 Agua Fria	5B_29627362	5B	29627362
Panel 2018 Agua Fria	5B_31137774	5B	31137774
Panel 2018 Agua Fria	5B_31145079	5B	31145079
Panel 2018 Agua Fria	5B_32418313	5B	32418313
Panel 2018 Agua Fria	5B_32580366	5B	32580366
Panel 2018 Agua Fria	5B_36619401	5B	36619401
Panel 2018 Agua Fria	5B_38515237	5B	38515237
Panel 2018 Agua Fria	5B_41097371	5B	41097371
Panel 2018 Agua Fria	5B_71955439	5B	71955439
Panel 2018 Agua Fria	5B_75235384	5B	75235384
Panel 2018 Agua Fria	5B_75686416	5B	75686416
Panel 2018 Agua Fria	5B_75686480	5B	75686480
Panel 2018 Agua Fria	5B_78260518	5B	78260518
Panel 2018 Agua Fria	5B_78260589	5B	78260589
Panel 2018 Agua Fria	5B_78706502	5B	78706502
Panel 2018 Agua Fria	5B_79814521	5B	79814521
Panel 2018 Agua Fria	5B_81171755	5B	81171755
Panel 2018 Agua Fria	5B_84606119	5B	84606119
Panel 2018 Agua Fria	5B_84880275	5B	84880275
Panel 2018 Agua Fria	5B_84890594	5B	84890594
Panel 2018 Agua Fria	5B_87625948	5B	87625948
Panel 2018 Agua Fria	5B_94125907	5B	94125907
Panel 2018 Agua Fria	5B_115397685	5B	115397685
Panel 2018 Agua Fria	5B_117881645	5B	117881645
Panel 2018 Agua Fria	5B_118527196	5B	118527196
Panel 2018 Agua Fria	5B_118591468	5B	118591468
Panel 2018 Agua Fria	5B_118965202	5B	118965202
Panel 2018 Agua Fria	5B_119188452	5B	119188452
Panel 2018 Agua Fria	5B_132107198	5B	132107198
Panel 2018 Agua Fria	5B_132107200	5B	132107200
Panel 2018 Agua Fria	5B_133868879	5B	133868879
Panel 2018 Agua Fria	5B_134030390	5B	134030390
Panel 2018 Agua Fria	5B_558332429	5B	558332429
Panel 2018 Agua Fria	5B_567647671	5B	567647671
Panel 2018 Agua Fria	5B_571321876	5B	571321876
Panel 2018 Agua Fria	5B_582834253	5B	582834253
Panel 2018 Agua Fria	5B_586610468	5B	586610468
Panel 2018 Agua Fria	5B_589681420	5B	589681420
Panel 2018 Agua Fria	5B_589896374	5B	589896374
Panel 2018 Agua Fria	6A_18482018 Agua Fria5	6A	18482018 Agua Fria5
Panel 2018 Agua Fria	6A_208514838	6A	208514838
Panel 2018 Agua Fria	7B_134528298	7B	134528298
Panel 2018 Agua Fria	7B_158929911	7B	158929911
Panel 2018 Agua Fria	UN_34777300	UN	34777300
Panel 2018 Agua Fria	UN_35089999	UN	35089999
Panel 2018 Agua Fria	UN_35324004	UN	35324004
Panel 2018 Agua Fria	UN_35335292	UN	35335292
Panel 2018 Agua Fria	UN_35565218	UN	35565218
Panel 2018 Agua Fria	UN_35569380	UN	35569380
Panel 2018 Agua Fria	UN_35714024	UN	35714024
Panel 2018 Agua Fria	UN_35714518	UN	35714518
Panel 2018 Agua Fria	UN_35809999	UN	35809999
Panel 2018 Agua Fria	UN_35885445	UN	35885445
Panel 2018 Agua Fria	UN_36153637	UN	36153637
Panel 2018 Agua Fria	UN_40584176	UN	40584176
Panel 2018 Agua Fria	UN_65584811	UN	65584811
Panel 2018 Agua Fria	UN_326649097	UN	326649097
Panel 2019 Agua Fria	2A_18359259	2A	18359259
Panel 2019 Agua Fria	2A_19914469	2A	19914469
Panel 2019 Agua Fria	2B_746141207	2B	746141207
Panel 2019 Agua Fria	2B_746162527	2B	746162527
Panel 2019 Agua Fria	2B_748575012	2B	748575012
Panel 2019 Agua Fria	4D_455836980	4D	455836980
Panel 2019 Agua Fria	4D_456054449	4D	456054449
Panel 2019 Agua Fria	5B_576348143	5B	576348143
Panel 2019 Agua Fria	5B_576445730	5B	576445730
Panel 2019 Agua Fria	5B_576445786	5B	576445786
Panel 2019 Agua Fria	5B_584851722	5B	584851722
Panel 2019 Agua Fria	7B_6787663	7B	6787663
Panel 2020 Agua Fria	1B_558215458	1B	558215458
Panel 2020 Agua Fria	1D_42486030	1D	42486030
Panel 2020 Agua Fria	1D_43689250	1D	43689250
Panel 2020 Agua Fria	3A_203418287	3A	203418287
Panel 2020 Agua Fria	3A_512321079	3A	512321079
Panel 2020 Agua Fria	3A_515733153	3A	515733153
Panel 2020 Agua Fria	3B_317039	3B	317039
Panel 2020 Agua Fria	3B_2479355	3B	2479355
Panel 2020 Agua Fria	3B_3729072	3B	3729072
Panel 2020 Agua Fria	3B_5580613	3B	5580613
Panel 2020 Agua Fria	3B_5602018 Agua Fria	3B	5602018 Agua Fria
Panel 2020 Agua Fria	3B_7237763	3B	7237763
Panel 2020 Agua Fria	3B_9107371	3B	9107371
Panel 2020 Agua Fria	3B_10046843	3B	10046843
Panel 2020 Agua Fria	3B_10249157	3B	10249157
Panel 2020 Agua Fria	3B_10656866	3B	10656866
Panel 2020 Agua Fria	3B_10666450	3B	10666450
Panel 2020 Agua Fria	3B_10737359	3B	10737359
Panel 2020 Agua Fria	6A_115622700	6A	115622700
Panel 2020 Agua Fria	6A_209079451	6A	209079451
Panel 2020 Agua Fria	7B_11703747	7B	11703747
Panel 2020 Agua Fria	UN_34777300	UN	34777300
Panel 2020 Agua Fria	UN_35324004	UN	35324004
Panel 2020 Agua Fria	UN_35565218	UN	35565218
Panel 2020 Agua Fria	UN_35714024	UN	35714024
Panel 2020 Agua Fria	UN_35714518	UN	35714518
Panel 2020 Agua Fria	UN_36153637	UN	36153637
Panel 2020 Agua Fria	UN_40584176	UN	40584176

## Sheet: Table S3
Panel	Marker	Chromosome	Position
Panel 2014 Agua Fria	5A_613546908	5A	613546908
Panel 2014 Agua Fria	5B_78706502	5B	78706502
Panel 2014 Agua Fria	5B_153502421	5B	153502421
Panel 2014 Agua Fria	5B_316624349	5B	316624349
Panel 2014 Agua Fria	5B_371889504	5B	371889504
Panel 2014 Agua Fria	5B_383209462	5B	383209462
Panel 2014 Agua Fria	5B_394982991	5B	394982991
Panel 2014 Agua Fria	5B_680759734	5B	680759734
Panel 2014 Agua Fria	5B_687326022	5B	687326022
Panel 2014 Agua Fria	5B_687667849	5B	687667849
Panel 2014 Agua Fria	5B_687703940	5B	687703940
Panel 2014 Agua Fria	5B_687745448	5B	687745448
Panel 2014 Agua Fria	5B_688063050	5B	688063050
Panel 2014 Agua Fria	5B_689204350	5B	689204350
Panel 2014 Agua Fria	6B_16607814	6B	16607814
Panel 2014 Agua Fria	6B_16608512	6B	16608512
Panel 2014 Agua Fria	6B_17000615	6B	17000615
Panel 2014 Agua Fria	6B_17011326	6B	17011326
Panel 2014 Agua Fria	6B_17091065	6B	17091065
Panel 2014 Agua Fria	6B_18241052	6B	18241052
Panel 2014 Agua Fria	6B_20239331	6B	20239331
Panel 2014 Agua Fria	7B_5146094	7B	5146094
Panel 2014 Agua Fria	7D_8352955	7D	8352955
Panel 2014 Agua Fria	7D_8478706	7D	8478706
Panel 2014 Agua Fria	7D_12549816	7D	12549816
Panel 2015 Agua Fria	1B_676477766	1B	676477766
Panel 2015 Agua Fria	3B_2280114	3B	2280114
Panel 2015 Agua Fria	3B_2418022	3B	2418022
Panel 2015 Agua Fria	3B_5601689	3B	5601689
Panel 2015 Agua Fria	5B_421611522	5B	421611522
Panel 2015 Agua Fria	7D_430924653	7D	430924653
Panel 2015 Agua Fria	UN_35064713	UN	35064713
Panel 2015 Agua Fria	UN_35335292	UN	35335292
Panel 2015 Agua Fria	UN_35809999	UN	35809999
Panel 2015 Agua Fria	UN_40584176	UN	40584176
Panel 2015 Agua Fria	UN_244515182	UN	244515182
Panel 2016 Agua Fria	2A_718152	2A	718152
Panel 2016 Agua Fria	2A_1686041	2A	1686041
Panel 2016 Agua Fria	2A_1872142	2A	1872142
Panel 2016 Agua Fria	2A_2367215	2A	2367215
Panel 2016 Agua Fria	2A_2800711	2A	2800711
Panel 2016 Agua Fria	2A_4942949	2A	4942949
Panel 2016 Agua Fria	2A_8142744	2A	8142744
Panel 2016 Agua Fria	2A_9121927	2A	9121927
Panel 2016 Agua Fria	2A_11845324	2A	11845324
Panel 2016 Agua Fria	2A_14418760	2A	14418760
Panel 2016 Agua Fria	2A_14978553	2A	14978553
Panel 2016 Agua Fria	2A_15449240	2A	15449240
Panel 2016 Agua Fria	2A_15755581	2A	15755581
Panel 2016 Agua Fria	2A_15962301	2A	15962301
Panel 2016 Agua Fria	2A_17830617	2A	17830617
Panel 2016 Agua Fria	2A_18468495	2A	18468495
Panel 2016 Agua Fria	2A_18495181	2A	18495181
Panel 2016 Agua Fria	2A_234903816	2A	234903816
Panel 2016 Agua Fria	2A_569192808	2A	569192808
Panel 2016 Agua Fria	2B_14261851	2B	14261851
Panel 2016 Agua Fria	2B_14386239	2B	14386239
Panel 2016 Agua Fria	2B_14809954	2B	14809954
Panel 2016 Agua Fria	2B_25160084	2B	25160084
Panel 2016 Agua Fria	3B_818353805	3B	818353805
Panel 2016 Agua Fria	5A_9516628	5A	9516628
Panel 2016 Agua Fria	7D_384026255	7D	384026255
Panel 2016 Agua Fria	7D_420741740	7D	420741740
Panel 2016 Agua Fria	7D_447065679	7D	447065679
Panel 2016 Agua Fria	7D_529473110	7D	529473110
Panel 2016 Agua Fria	7D_558956640	7D	558956640
Panel 2016 Agua Fria	7D_579961298	7D	579961298
Panel 2016 Agua Fria	7D_609651508	7D	609651508
Panel 2016 Agua Fria	UN_12522200	UN	12522200
Panel 2016 Agua Fria	UN_35565218	UN	35565218
Panel 2017 Agua Fria	1B_673174262	1B	673174262
Panel 2017 Agua Fria	1B_673569173	1B	673569173
Panel 2017 Agua Fria	1B_673699294	1B	673699294
Panel 2017 Agua Fria	1B_673961339	1B	673961339
Panel 2017 Agua Fria	1B_677097053	1B	677097053
Panel 2017 Agua Fria	1B_683306760	1B	683306760
Panel 2017 Agua Fria	3B_5601689	3B	5601689
Panel 2017 Agua Fria	3D_169392981	3D	169392981
Panel 2017 Agua Fria	4D_497126714	4D	497126714
Panel 2017 Agua Fria	5B_78260589	5B	78260589
Panel 2017 Agua Fria	6A_52468949	6A	52468949
Panel 2017 Agua Fria	7B_24403262	7B	24403262
Panel 2017 Agua Fria	7B_734014816	7B	734014816
Panel 2017 Agua Fria	UN_35324004	UN	35324004
Panel 2018 Agua Fria	1B_673174262	1B	673174262
Panel 2018 Agua Fria	1B_673569173	1B	673569173
Panel 2018 Agua Fria	1B_673961339	1B	673961339
Panel 2018 Agua Fria	1B_676260482	1B	676260482
Panel 2018 Agua Fria	1B_676782576	1B	676782576
Panel 2018 Agua Fria	3B_627922	3B	627922
Panel 2018 Agua Fria	3B_2222606	3B	2222606
Panel 2018 Agua Fria	3B_2959834	3B	2959834
Panel 2018 Agua Fria	3B_5580613	3B	5580613
Panel 2018 Agua Fria	3B_6127880	3B	6127880
Panel 2018 Agua Fria	3B_7237763	3B	7237763
Panel 2018 Agua Fria	3B_8521721	3B	8521721
Panel 2018 Agua Fria	3B_8737702	3B	8737702
Panel 2018 Agua Fria	3B_9570369	3B	9570369
Panel 2018 Agua Fria	3B_10046843	3B	10046843
Panel 2018 Agua Fria	3B_10170821	3B	10170821
Panel 2018 Agua Fria	3B_10656866	3B	10656866
Panel 2018 Agua Fria	5B_28812368	5B	28812368
Panel 2018 Agua Fria	5B_75686480	5B	75686480
Panel 2018 Agua Fria	5B_84880275	5B	84880275
Panel 2018 Agua Fria	5B_84890594	5B	84890594
Panel 2018 Agua Fria	5B_115397685	5B	115397685
Panel 2018 Agua Fria	5B_117881645	5B	117881645
Panel 2018 Agua Fria	5B_118965202	5B	118965202
Panel 2018 Agua Fria	5B_558332429	5B	558332429
Panel 2018 Agua Fria	5B_567647671	5B	567647671
Panel 2018 Agua Fria	5D_548099301	5D	548099301
Panel 2018 Agua Fria	5D_548844677	5D	548844677
Panel 2018 Agua Fria	5D_549499424	5D	549499424
Panel 2018 Agua Fria	UN_34777300	UN	34777300
Panel 2018 Agua Fria	UN_35324004	UN	35324004
Panel 2018 Agua Fria	UN_35335292	UN	35335292
Panel 2018 Agua Fria	UN_35565218	UN	35565218
Panel 2018 Agua Fria	UN_35569380	UN	35569380
Panel 2018 Agua Fria	UN_35714024	UN	35714024
Panel 2018 Agua Fria	UN_35714518	UN	35714518
Panel 2018 Agua Fria	UN_35809999	UN	35809999
Panel 2018 Agua Fria	UN_36153637	UN	36153637
Panel 2018 Agua Fria	UN_40584176	UN	40584176
Panel 2018 Agua Fria	UN_244515182	UN	244515182
Panel 2018 Agua Fria	UN_326649097	UN	326649097
Panel 2019 Agua Fria	1B_25750447	1B	25750447
Panel 2019 Agua Fria	2A_718152	2A	718152
Panel 2019 Agua Fria	2A_735436	2A	735436
Panel 2019 Agua Fria	2A_1686041	2A	1686041
Panel 2019 Agua Fria	2A_1872142	2A	1872142
Panel 2019 Agua Fria	2A_1926900	2A	1926900
Panel 2019 Agua Fria	2A_2800711	2A	2800711
Panel 2019 Agua Fria	2A_2998843	2A	2998843
Panel 2019 Agua Fria	2A_4942949	2A	4942949
Panel 2019 Agua Fria	2A_8142744	2A	8142744
Panel 2019 Agua Fria	2A_13121298	2A	13121298
Panel 2019 Agua Fria	2A_14025753	2A	14025753
Panel 2019 Agua Fria	2A_14418760	2A	14418760
Panel 2019 Agua Fria	2A_14978553	2A	14978553
Panel 2019 Agua Fria	2A_15449240	2A	15449240
Panel 2019 Agua Fria	2A_15755581	2A	15755581
Panel 2019 Agua Fria	2A_15962301	2A	15962301
Panel 2019 Agua Fria	2A_17830617	2A	17830617
Panel 2019 Agua Fria	2A_18359259	2A	18359259
Panel 2019 Agua Fria	2A_18468495	2A	18468495
Panel 2019 Agua Fria	2A_18495181	2A	18495181
Panel 2019 Agua Fria	2A_19902461	2A	19902461
Panel 2019 Agua Fria	2A_19914469	2A	19914469
Panel 2019 Agua Fria	2A_24002740	2A	24002740
Panel 2019 Agua Fria	2A_761759195	2A	761759195
Panel 2019 Agua Fria	2A_775175645	2A	775175645
Panel 2019 Agua Fria	4B_8025235	4B	8025235
Panel 2019 Agua Fria	4D_6641975	4D	6641975
Panel 2019 Agua Fria	5A_18813137	5A	18813137
Panel 2019 Agua Fria	6A_443135146	6A	443135146
Panel 2019 Agua Fria	6D_64795921	6D	64795921
Panel 2019 Agua Fria	6D_229305823	6D	229305823
Panel 2019 Agua Fria	6D_241296319	6D	241296319
Panel 2019 Agua Fria	7A_57742450	7A	57742450
Panel 2019 Agua Fria	UN_12522200	UN	12522200
Panel 2019 Agua Fria	UN_367803425	UN	367803425
Panel 2020 Agua Fria	1D_42486030	1D	42486030
Panel 2020 Agua Fria	2A_31906455	2A	31906455
Panel 2020 Agua Fria	2A_31950515	2A	31950515
Panel 2020 Agua Fria	2A_32554950	2A	32554950
Panel 2020 Agua Fria	2A_33177689	2A	33177689
Panel 2020 Agua Fria	2A_35658212	2A	35658212
Panel 2020 Agua Fria	3B_5580613	3B	5580613
Panel 2020 Agua Fria	3B_7237763	3B	7237763
Panel 2020 Agua Fria	3B_8737702	3B	8737702
Panel 2020 Agua Fria	3B_9107371	3B	9107371
Panel 2020 Agua Fria	3B_10046843	3B	10046843
Panel 2020 Agua Fria	3B_10249157	3B	10249157
Panel 2020 Agua Fria	3B_10656866	3B	10656866
Panel 2020 Agua Fria	4A_632719510	4A	632719510
Panel 2020 Agua Fria	6A_609550214	6A	609550214
Panel 2020 Agua Fria	6D_98711459	6D	98711459
Panel 2020 Agua Fria	7A_264333614	7A	264333614
Panel 2020 Agua Fria	7A_266640411	7A	266640411
Panel 2020 Agua Fria	7A_284113541	7A	284113541
Panel 2020 Agua Fria	7A_487636684	7A	487636684
Panel 2020 Agua Fria	7A_496647841	7A	496647841
Panel 2020 Agua Fria	7A_508610479	7A	508610479
Panel 2020 Agua Fria	7A_518896632	7A	518896632
Panel 2020 Agua Fria	7A_540774684	7A	540774684
Panel 2020 Agua Fria	7A_540872124	7A	540872124
Panel 2020 Agua Fria	7A_562505451	7A	562505451
Panel 2020 Agua Fria	7A_562626215	7A	562626215
Panel 2020 Agua Fria	7A_566022662	7A	566022662
Panel 2020 Agua Fria	7A_575093794	7A	575093794
Panel 2020 Agua Fria	UN_34777300	UN	34777300
Panel 2020 Agua Fria	UN_35324004	UN	35324004
Panel 2020 Agua Fria	UN_35565218	UN	35565218
Panel 2020 Agua Fria	UN_35714024	UN	35714024
Panel 2020 Agua Fria	UN_35714518	UN	35714518
Panel 2020 Agua Fria	UN_36153637	UN	36153637
Panel 2020 Agua Fria	UN_40584176	UN	40584176

## Sheet: Table S4
Panel	Fold 1	Fold 2	Fold 3	Fold 4	Fold 5
BC 2013 Agua Fria	2261632 (5A)	2261632 (5A)	2261632 (5A)	2261632 (5A), 2260918 (5A)	2261632 (5A), 100168681
BC 2014 Agua Fria	2261632 (5A)	5411867	100171198, 1137809 (1B), 1003314 (1B), 2261632 (5A), 1100879 (1B)	2261632 (5A), 1003314 (1B)	2261632 (5A), 100168681
BC 2015 Agua Fria	2261632 (5A)	Vrn-A1 (5A)	2261632 (5A), 2260918 (5A)	Vrn-A1 (5A)	2261632 (5A), 100168681
CC 2013 Agua Fria	1141498 (5A), 2260918 (5A), 2341646 (5A)	1141498 (5A), 2260918 (5A), 1101105 (5A)	2260918 (5A), 2262549 (5A)	1141498 (5A), 2260918 (5A), 1101105 (5A)	1135154 (5A), 2260918 (5A)
CC 2013 Varanasi	1072146, 2257572	3022342 (5A)	2257572	2257572, 1134054	2257572
CC 2014 Agua Fria	1225296 (5B), 2341646 (5A), 996745 (5B)	1225296 (5B)	1225296 (5B)	1225296 (5B), 996745 (5B), 1127890 (5B)	1225296 (5B)
CC 2015 Agua Fria	1225296 (5B)	1225296 (5B), 2260918 (5A), 985494 (5B), 1091573 (5B), 996745 (5B)	1225296 (5B)	996745 (5B)	1225296 (5B)
KC 2013 Agua Fria	Vrn-A1 (5A), 998276 (5A), 987242 (5A)	Vrn-A1 (5A)	Vrn-A1 (5A)	Vrn-A1 (5A)	Vrn-A1 (5A)
KC 2013 Dinajpur	Rht-B1 (4B), 2280790 (2B), 100198816	Rht-B1 (4B), 1159447 (4B)	1132777 (4B), 1384033 (4B), Rht-B1 (4B)	Rht-B1 (4B), 1126358 (4B)	Rht-B1 (4B), 100200148, 1159447 (4B)
KC 2014 Agua Fria	2280790 (2B)	Vrn-A1 (5A)	IWA4398, Vrn-A1 (5A)	IWA4398, Vrn-A1 (5A)	IWA4398, Vrn-A1 (5A)
KC 2015 Agua Fria	Vrn-A1 (5A), 100172657	Vrn-A1 (5A), IWA4449	IWA4398, Vrn-A1 (5A)	2280790 (2B), 100172657, Vrn-A1 (5A)	Vrn-A1 (5A), IWA4398
WC 2013 Agua Fria	1135154 (5A)	Vrn-A1 (5A), 1135154 (5A)	1106357 (5A), 1135154 (5A)	Vrn-A1 (5A), 1135154 (5A)	Vrn-A1 (5A)
WC 2013 Dinajpur	1375359 (1A)	1375359 (1A), 100094719	1375359 (1A)	1062638 (1A)	1375359 (1A)
WC 2014 Agua Fria	1137809 (1B)	1135154 (5A)	1135154 (5A)	1135154 (5A), 1137809 (1B), 2260918 (5A)	1135154 (5A), 5411867
WC 2014 Dinajpur	100172248, 1161563 (2A)	1141498 (5A)	1375359 (1A), 7341261, 1135154 (5A)	1135154 (5A), 998359 (2A)	5411712, 1141498 (5A), 2261906 (2D), 1110051, 996554 (2A)
WC 2015 Agua Fria	1135154 (5A)	1135154 (5A), 5411867	1135154 (5A), 2260918 (5A)	1135154 (5A), Vrn-A1 (5A)	1135154 (5A), 5411867
